# Supplementary material for: Phenotypic and transcriptional response of Daphnia pulicaria to the combined effects of temperature and predation
Source: PLoS One. 2022 Jul 14;17(7):e0265103. doi: 10.1371/journal.pone.0265103 (PMC9282536; doi:10.1371/journal.pone.0265103)
Supplement: S2 Table — Upregulated Gene Ontology terms for comparisons between: (a) Blue Lake clone, 15Y and 25Y treatments, (b) Blue Lake clone, 15N and 25N treatments, (c) Gardisky Lake clone, 15Y and 25Y treatments, and (d) Gardisky Lake clone, 15N and 25N treatments. (XLSX) [file pone.0265103.s002.xlsx]

## Sheet: Blue_15Y_25Y
GO_category	DEGs_in_category	num_genes_in_category	term_annotation	ontology	over_represented_p_adjust
GO:0007602	5	15	phototransduction	BP	1.24703e-06
GO:0007601	5	28	visual perception	BP	1.57745e-05
GO:0043169	4	13	cation binding	MF	1.60753e-05
GO:0008146	5	65	sulfotransferase activity	MF	0.000359385
GO:0003995	3	13	acyl-CoA dehydrogenase activity	MF	0.000804125
GO:0005975	7	200	carbohydrate metabolic process	BP	0.00115087
GO:0006955	2	8	immune response	BP	0.00762155
GO:0016627	3	34	oxidoreductase activity, acting on the CH-CH group of donors	MF	0.0079996
GO:0030247	2	11	polysaccharide binding	MF	0.0130415
GO:0005044	2	13	scavenger receptor activity	MF	0.0169188
GO:0008534	1	1	oxidized purine nucleobase lesion DNA N-glycosylase activity	MF	0.0304379
GO:0005576	5	216	extracellular region	CC	0.0304379
GO:0008061	4	139	chitin binding	MF	0.031656
GO:0050660	3	64	flavin adenine dinucleotide binding	MF	0.0328867
GO:0003824	7	421	catalytic activity	MF	0.0384815

## Sheet: Blue_15N_25N
GO_category	DEGs_in_category	num_genes_in_category	term_annotation	ontology	over_represented_p_adjust
GO:0007602	7	15	phototransduction	BP	1.84699e-08
GO:0004252	19	306	serine-type endopeptidase activity	MF	4.72505e-07
GO:0007601	7	28	visual perception	BP	9.79688e-07
GO:0006508	24	644	proteolysis	BP	1.38742e-05
GO:0050660	6	64	flavin adenine dinucleotide binding	MF	0.000664043
GO:0008061	9	139	chitin binding	MF	0.000664043
GO:0005576	11	216	extracellular region	CC	0.000664043
GO:0005975	10	200	carbohydrate metabolic process	BP	0.00120525
GO:0006206	2	2	pyrimidine nucleobase metabolic process	BP	0.00144914
GO:0006213	2	2	pyrimidine nucleoside metabolic process	BP	0.00144914
GO:0016154	2	2	pyrimidine-nucleoside phosphorylase activity	MF	0.00144914
GO:0043169	3	13	cation binding	MF	0.00160184
GO:0004645	2	3	1,4-alpha-oligoglucan phosphorylase activity	MF	0.00163271
GO:0003995	3	13	acyl-CoA dehydrogenase activity	MF	0.00285307
GO:0006030	7	121	chitin metabolic process	BP	0.00363497
GO:0004553	6	94	hydrolase activity, hydrolyzing O-glycosyl compounds	MF	0.00363497
GO:0004601	5	80	peroxidase activity	MF	0.00801195
GO:0008146	5	65	sulfotransferase activity	MF	0.00944898
GO:0036374	2	7	glutathione hydrolase activity	MF	0.010737
GO:0006979	5	89	response to oxidative stress	BP	0.0145365
GO:0016614	3	29	oxidoreductase activity, acting on CH-OH group of donors	MF	0.0155013
GO:0006751	2	9	glutathione catabolic process	BP	0.0210355
GO:0006955	2	8	immune response	BP	0.0226228
GO:0005044	2	13	scavenger receptor activity	MF	0.0237713
GO:0030247	2	11	polysaccharide binding	MF	0.0237713
GO:0016763	2	9	transferase activity, transferring pentosyl groups	MF	0.0237713
GO:0020037	8	239	heme binding	MF	0.0303858
GO:0004930	8	267	G protein-coupled receptor activity	MF	0.0303858
GO:0042157	1	2	lipoprotein metabolic process	BP	0.0303858
GO:0016627	3	34	oxidoreductase activity, acting on the CH-CH group of donors	MF	0.0303858
GO:0007186	8	275	G protein-coupled receptor signaling pathway	BP	0.0347253

## Sheet: Gardisky_15Y_25Y
GO_category	DEGs_in_category	num_genes_in_category	term_annotation	ontology	over_represented_p_adjust
GO:0004252	19	306	serine-type endopeptidase activity	MF	3.32053e-10
GO:0006508	24	644	proteolysis	BP	1.22106e-08
GO:0007602	4	15	phototransduction	BP	0.00019888
GO:0031409	3	10	pigment binding	MF	0.00104787
GO:0007601	4	28	visual perception	BP	0.00153043
GO:0004553	5	94	hydrolase activity, hydrolyzing O-glycosyl compounds	MF	0.017223
GO:0006955	2	8	immune response	BP	0.0228538
GO:0030247	2	11	polysaccharide binding	MF	0.0407472

## Sheet: Gardisky_15N_25N
GO_category	DEGs_in_category	num_genes_in_category	term_annotation	ontology	over_represented_p_adjust
GO:0006508	61	644	proteolysis	BP	1.0035e-24
GO:0004252	35	306	serine-type endopeptidase activity	MF	2.27426e-16
GO:0005576	18	216	extracellular region	CC	6.26727e-06
GO:0008237	14	153	metallopeptidase activity	MF	6.24445e-05
GO:0008061	13	139	chitin binding	MF	6.24445e-05
GO:0008241	5	12	peptidyl-dipeptidase activity	MF	6.37e-05
GO:0006030	12	121	chitin metabolic process	BP	6.37e-05
GO:0016614	6	29	oxidoreductase activity, acting on CH-OH group of donors	MF	0.000421707
GO:0005044	4	13	scavenger receptor activity	MF	0.00164028
GO:0008234	7	61	cysteine-type peptidase activity	MF	0.0022445
GO:0007602	4	15	phototransduction	BP	0.00280433
GO:0006955	3	8	immune response	BP	0.00458339
GO:0031409	3	10	pigment binding	MF	0.00586404
GO:0004521	3	11	endoribonuclease activity	MF	0.00957123
GO:0005833	3	11	hemoglobin complex	CC	0.00957123
GO:0015671	3	11	oxygen transport	BP	0.00957123
GO:0030247	3	11	polysaccharide binding	MF	0.0102813
GO:0003796	2	4	lysozyme activity	MF	0.0152905
GO:0050660	6	64	flavin adenine dinucleotide binding	MF	0.0160379
GO:0007601	4	28	visual perception	BP	0.0170437
GO:0016717	2	5	oxidoreductase activity, acting on paired donors, with oxidation of a pair of donors resulting in the reduction of molecular oxygen to two molecules of water	MF	0.0289983
GO:0004181	4	34	metallocarboxypeptidase activity	MF	0.0293097
GO:0042302	12	305	structural constituent of cuticle	MF	0.0329153
