# Supplementary material for: Phenotypic and transcriptional response of Daphnia pulicaria to the combined effects of temperature and predation
Source: PLoS One. 2022 Jul 14;17(7):e0265103. doi: 10.1371/journal.pone.0265103 (PMC9282536; doi:10.1371/journal.pone.0265103)
Supplement: S1 File — Orthologous clusters and singletons for the gene orthology analysis between the D. pulicaria genome, temperature-responsive genes in D. pulex, and kairomone-responsive genes in D. pulex. D. pulex genes were collected from the Daphnia Stressor Database. Data is in Excel format. (XLSX) [file pone.0265103.s006.xlsx]

## Sheet: pulicaria genome + pulex DEGs
cluster_id	gene1	gene2	gene3	gene4	gene5	gene6	gene7	gene8	gene9	gene10	gene11	gene12	gene13	gene14	gene15	gene16	gene17	gene18	gene19	gene20	gene21	gene22	gene23	gene24	gene25	gene26	gene27	gene28	gene29	gene30	gene31	gene32	gene33	gene34	gene35	gene36	gene37	gene38	gene39	gene40	gene41	gene42	gene43	gene44	gene45	gene46	gene47	gene48	gene49
cluster1	Pulicaria_all|DPULI_012721	Pulicaria_all|DPULI_011670	Pulicaria_all|DPULI_012063	Pulicaria_all|DPULI_012065	Pulicaria_all|DPULI_012068	Pulicaria_all|DPULI_012097	Pulicaria_all|DPULI_012099	Pulicaria_all|DPULI_012100	Pulicaria_all|DPULI_012101	Pulicaria_all|DPULI_012102	Pulicaria_all|DPULI_012269	Pulicaria_all|DPULI_012679	Pulicaria_all|DPULI_012686	Pulicaria_all|DPULI_012712	Pulicaria_all|DPULI_012825	Pulicaria_all|DPULI_012870	Pulicaria_all|DPULI_013107	Pulicaria_all|DPULI_013108	Pulicaria_all|DPULI_014119	Pulicaria_all|DPULI_014148	Pulicaria_all|DPULI_014195	Pulicaria_all|DPULI_018514	Pulicaria_all|DPULI_018515	Pulicaria_all|DPULI_025655	Pulicaria_all|DPULI_025658	Pulicaria_all|DPULI_025665	Pulicaria_all|DPULI_037294	Pulicaria_all|DPULI_037295	Pulicaria_all|DPULI_037297	Pulicaria_all|DPULI_037299	Pulicaria_all|DPULI_009674	Pulicaria_all|DPULI_025875	Pulicaria_all|DPULI_037293	Pulicaria_all|DPULI_012105	Pulicaria_all|DPULI_014287	Pulicaria_all|DPULI_014288	Pulicaria_all|DPULI_014306	Pulicaria_all|DPULI_034701	Pulicaria_all|DPULI_012103	Pulicaria_all|DPULI_037298	Pulicaria_all|DPULI_001717	Pulicaria_all|DPULI_031710	Pulicaria_all|DPULI_018567	Pulicaria_all|DPULI_036352	Pulicaria_all|DPULI_014307	Pulicaria_all|DPULI_025178	Pulicaria_all|DPULI_012064	Pulicaria_all|DPULI_026745	Pulicaria_all|DPULI_011761
cluster2	Pulicaria_all|DPULI_012511	Pulicaria_all|DPULI_011687	Pulicaria_all|DPULI_011760	Pulicaria_all|DPULI_012069	Pulicaria_all|DPULI_012092	Pulicaria_all|DPULI_012248	Pulicaria_all|DPULI_012253	Pulicaria_all|DPULI_012256	Pulicaria_all|DPULI_012257	Pulicaria_all|DPULI_012259	Pulicaria_all|DPULI_012404	Pulicaria_all|DPULI_012405	Pulicaria_all|DPULI_012407	Pulicaria_all|DPULI_012497	Pulicaria_all|DPULI_012498	Pulicaria_all|DPULI_012499	Pulicaria_all|DPULI_012504	Pulicaria_all|DPULI_012505	Pulicaria_all|DPULI_012506	Pulicaria_all|DPULI_012510	Pulicaria_all|DPULI_012512	Pulicaria_all|DPULI_012519	Pulicaria_all|DPULI_012520	Pulicaria_all|DPULI_012521	Pulicaria_all|DPULI_012522	Pulicaria_all|DPULI_012523	Pulicaria_all|DPULI_012986	Pulicaria_all|DPULI_013798	Pulicaria_all|DPULI_014279	Pulicaria_all|DPULI_014280	Pulicaria_all|DPULI_014295	Pulicaria_all|DPULI_016950	Pulicaria_all|DPULI_025481	Pulicaria_all|DPULI_025482	Pulicaria_all|DPULI_027482	Pulicaria_all|DPULI_027483	Pulicaria_all|DPULI_031978	Pulicaria_all|DPULI_032236	Pulicaria_all|DPULI_032237	Pulicaria_all|DPULI_032238	Pulicaria_all|DPULI_032239	Pulicaria_all|DPULI_032240	Pulicaria_all|DPULI_032241	Pulicaria_all|DPULI_032250	Pulicaria_all|DPULI_012249	Pulicaria_all|DPULI_012518	Pulicaria_all|DPULI_012672	Pulicaria_all|DPULI_014297	Pulicaria_all|DPULI_012403
cluster3	Pulicaria_all|DPULI_004615	Pulicaria_all|DPULI_004889	Pulicaria_all|DPULI_004922	Pulicaria_all|DPULI_004991	Pulicaria_all|DPULI_005006	Pulicaria_all|DPULI_005008	Pulicaria_all|DPULI_005021	Pulicaria_all|DPULI_005026	Pulicaria_all|DPULI_005028	Pulicaria_all|DPULI_005539	Pulicaria_all|DPULI_005707	Pulicaria_all|DPULI_014475	Pulicaria_all|DPULI_037716	Pulicaria_all|DPULI_004842	Pulicaria_all|DPULI_004676	Pulicaria_all|DPULI_004834	Pulicaria_all|DPULI_004835	Pulicaria_all|DPULI_004838	Pulicaria_all|DPULI_004840	Pulicaria_all|DPULI_004841	Pulicaria_all|DPULI_004887	Pulicaria_all|DPULI_004920	Pulicaria_all|DPULI_016308	Pulicaria_all|DPULI_032815	Pulicaria_all|DPULI_005036	Pulicaria_all|DPULI_016307	Pulicaria_all|DPULI_004614	Pulicaria_all|DPULI_004891	Pulicaria_all|DPULI_004932	Pulicaria_all|DPULI_004934	Pulicaria_all|DPULI_004937	Pulicaria_all|DPULI_004941	Pulicaria_all|DPULI_004943	Pulicaria_all|DPULI_004945	Pulicaria_all|DPULI_004954	Pulicaria_all|DPULI_004962	Pulicaria_all|DPULI_004986	Pulicaria_all|DPULI_004992	Pulicaria_all|DPULI_005007	Pulicaria_all|DPULI_005016	Pulicaria_all|DPULI_005703	Pulicaria_all|DPULI_035131	Pulicaria_all|DPULI_036687	Pulicaria_all|DPULI_004837	Pulicaria_all|DPULI_004924	Pulicaria_all|DPULI_036685	Pulicaria_all|DPULI_004925	Pulicaria_all|DPULI_022673	Pulicaria_all|DPULI_005416
cluster4	Pulicaria_all|DPULI_012734	Pulicaria_all|DPULI_001676	Pulicaria_all|DPULI_002783	Pulicaria_all|DPULI_012755	Pulicaria_all|DPULI_020511	Pulicaria_all|DPULI_023451	Pulicaria_all|DPULI_024541	Pulicaria_all|DPULI_025912	Pulicaria_all|DPULI_026566	Pulicaria_all|DPULI_027794	Pulicaria_all|DPULI_029094	Pulicaria_all|DPULI_032056	Pulicaria_all|DPULI_034178	Pulicaria_all|DPULI_028360	Pulicaria_all|DPULI_001664	Pulicaria_all|DPULI_021515	Pulicaria_all|DPULI_011778	Pulicaria_all|DPULI_013013	Pulicaria_all|DPULI_013339	Pulicaria_all|DPULI_013344	Pulicaria_all|DPULI_013346	Pulicaria_all|DPULI_020501	Pulicaria_all|DPULI_027204	Pulicaria_all|DPULI_030821	Pulicaria_all|DPULI_013919	Pulicaria_all|DPULI_000374	Pulicaria_all|DPULI_000392	Pulicaria_all|DPULI_013885	Pulicaria_all|DPULI_013886	Pulicaria_all|DPULI_013920	Pulicaria_all|DPULI_013922	Pulicaria_all|DPULI_013945	Pulicaria_all|DPULI_013946	Pulicaria_all|DPULI_013947	Pulicaria_all|DPULI_027795	Pulicaria_all|DPULI_005476	Pulicaria_all|DPULI_013767	Pulicaria_all|DPULI_032022	Pulicaria_all|DPULI_036551	Pulicaria_all|DPULI_032513	Pulicaria_all|DPULI_032510	Pulicaria_all|DPULI_022600	Pulicaria_all|DPULI_035594	Pulicaria_all|DPULI_013918
cluster5	Pulicaria_all|DPULI_037387	Pulicaria_all|DPULI_037074	Pulicaria_all|DPULI_037083	Pulicaria_all|DPULI_037177	Pulicaria_all|DPULI_037301	Pulicaria_all|DPULI_037315	Pulicaria_all|DPULI_037464	Pulicaria_all|DPULI_037631	Pulicaria_all|DPULI_037637	Pulicaria_all|DPULI_037696	Pulicaria_all|DPULI_037081	Pulicaria_all|DPULI_037181	Pulicaria_all|DPULI_037183	Pulicaria_all|DPULI_037191	Pulicaria_all|DPULI_037389	Pulicaria_all|DPULI_037465	Pulicaria_all|DPULI_037617	Pulicaria_all|DPULI_037698	Pulicaria_all|DPULI_037724	Pulicaria_all|DPULI_037078	Pulicaria_all|DPULI_037113	Pulicaria_all|DPULI_037196	Pulicaria_all|DPULI_037197	Pulicaria_all|DPULI_037423	Pulicaria_all|DPULI_037559	Pulicaria_all|DPULI_037700	Pulicaria_all|DPULI_037722	Pulicaria_all|DPULI_037076	Pulicaria_all|DPULI_037194	Pulicaria_all|DPULI_002244	Pulicaria_all|DPULI_017514	Pulicaria_all|DPULI_031693	Pulicaria_all|DPULI_031378	Pulicaria_all|DPULI_037692	Pulex_temperature|DAPPUDRAFT_256225	Pulex_temperature|DAPPUDRAFT_334238	Pulicaria_all|DPULI_037401	Pulex_temperature|DAPPUDRAFT_322158
cluster6	Pulicaria_all|DPULI_008119	Pulicaria_all|DPULI_001373	Pulicaria_all|DPULI_014021	Pulicaria_all|DPULI_020486	Pulicaria_all|DPULI_001045	Pulicaria_all|DPULI_001051	Pulicaria_all|DPULI_001372	Pulicaria_all|DPULI_007640	Pulicaria_all|DPULI_009432	Pulicaria_all|DPULI_009654	Pulicaria_all|DPULI_012549	Pulicaria_all|DPULI_018775	Pulicaria_all|DPULI_027882	Pulicaria_all|DPULI_028512	Pulicaria_all|DPULI_030473	Pulicaria_all|DPULI_031614	Pulicaria_all|DPULI_032013	Pulicaria_all|DPULI_036161	Pulicaria_all|DPULI_036410	Pulicaria_all|DPULI_026599	Pulicaria_all|DPULI_020484	Pulicaria_all|DPULI_028744	Pulicaria_all|DPULI_028715	Pulicaria_all|DPULI_027530	Pulicaria_all|DPULI_028721	Pulicaria_all|DPULI_028743	Pulicaria_all|DPULI_028800	Pulicaria_all|DPULI_031631	Pulicaria_all|DPULI_031613	Pulicaria_all|DPULI_028739	Pulicaria_all|DPULI_028785	Pulex_temperature|DAPPUDRAFT_270410	Pulicaria_all|DPULI_027060	Pulicaria_all|DPULI_007308	Pulicaria_all|DPULI_018029	Pulicaria_all|DPULI_005263	Pulex_temperature|DAPPUDRAFT_234467
cluster7	Pulicaria_all|DPULI_003930	Pulicaria_all|DPULI_011932	Pulicaria_all|DPULI_022753	Pulicaria_all|DPULI_029675	Pulicaria_all|DPULI_029684	Pulicaria_all|DPULI_029773	Pulicaria_all|DPULI_022416	Pulicaria_all|DPULI_011925	Pulicaria_all|DPULI_016677	Pulicaria_all|DPULI_019036	Pulicaria_all|DPULI_019038	Pulicaria_all|DPULI_021914	Pulicaria_all|DPULI_022599	Pulicaria_all|DPULI_023337	Pulicaria_all|DPULI_023339	Pulicaria_all|DPULI_029008	Pulicaria_all|DPULI_029690	Pulicaria_all|DPULI_029755	Pulicaria_all|DPULI_029776	Pulicaria_all|DPULI_032466	Pulicaria_all|DPULI_035302	Pulicaria_all|DPULI_035305	Pulicaria_all|DPULI_035309	Pulicaria_all|DPULI_004350	Pulicaria_all|DPULI_017623	Pulicaria_all|DPULI_022757	Pulicaria_all|DPULI_028701	Pulicaria_all|DPULI_035299	Pulicaria_all|DPULI_035519	Pulicaria_all|DPULI_032467	Pulicaria_all|DPULI_005017	Pulicaria_all|DPULI_029763	Pulicaria_all|DPULI_025594	Pulicaria_all|DPULI_025595	Pulicaria_all|DPULI_029756
cluster8	Pulicaria_all|DPULI_001344	Pulicaria_all|DPULI_001342	Pulicaria_all|DPULI_001343	Pulicaria_all|DPULI_001345	Pulicaria_all|DPULI_001481	Pulicaria_all|DPULI_009089	Pulicaria_all|DPULI_021195	Pulicaria_all|DPULI_021196	Pulicaria_all|DPULI_021198	Pulicaria_all|DPULI_021200	Pulicaria_all|DPULI_021201	Pulicaria_all|DPULI_021202	Pulicaria_all|DPULI_021205	Pulicaria_all|DPULI_025147	Pulicaria_all|DPULI_025149	Pulicaria_all|DPULI_025151	Pulicaria_all|DPULI_025152	Pulicaria_all|DPULI_025153	Pulicaria_all|DPULI_025154	Pulicaria_all|DPULI_025155	Pulicaria_all|DPULI_025156	Pulicaria_all|DPULI_025243	Pulicaria_all|DPULI_021197	Pulicaria_all|DPULI_009088	Pulicaria_all|DPULI_009091	Pulicaria_all|DPULI_009092	Pulicaria_all|DPULI_021199	Pulicaria_all|DPULI_028610	Pulicaria_all|DPULI_028611	Pulicaria_all|DPULI_028613	Pulicaria_all|DPULI_035592	Pulicaria_all|DPULI_027464	Pulicaria_all|DPULI_033286	Pulicaria_all|DPULI_035983	Pulicaria_all|DPULI_033280
cluster9	Pulicaria_all|DPULI_007634	Pulicaria_all|DPULI_001025	Pulicaria_all|DPULI_003564	Pulicaria_all|DPULI_003565	Pulicaria_all|DPULI_007792	Pulicaria_all|DPULI_009159	Pulicaria_all|DPULI_012055	Pulicaria_all|DPULI_032486	Pulicaria_all|DPULI_033156	Pulicaria_all|DPULI_033829	Pulicaria_all|DPULI_035912	Pulicaria_all|DPULI_004216	Pulicaria_all|DPULI_001024	Pulicaria_all|DPULI_001645	Pulicaria_all|DPULI_005121	Pulicaria_all|DPULI_009722	Pulicaria_all|DPULI_012109	Pulicaria_all|DPULI_013759	Pulicaria_all|DPULI_013817	Pulicaria_all|DPULI_020326	Pulicaria_all|DPULI_023869	Pulicaria_all|DPULI_032191	Pulicaria_all|DPULI_032721	Pulicaria_all|DPULI_033830	Pulicaria_all|DPULI_021210	Pulicaria_all|DPULI_032480	Pulicaria_all|DPULI_003125	Pulicaria_all|DPULI_017880	Pulicaria_all|DPULI_036235	Pulicaria_all|DPULI_018545	Pulicaria_all|DPULI_018546	Pulicaria_all|DPULI_032720	Pulicaria_all|DPULI_014106	Pulicaria_all|DPULI_006987
cluster10	Pulicaria_all|DPULI_032799	Pulicaria_all|DPULI_014055	Pulicaria_all|DPULI_014351	Pulicaria_all|DPULI_030706	Pulicaria_all|DPULI_032512	Pulicaria_all|DPULI_032526	Pulicaria_all|DPULI_032530	Pulicaria_all|DPULI_032553	Pulicaria_all|DPULI_032560	Pulicaria_all|DPULI_032566	Pulicaria_all|DPULI_032574	Pulicaria_all|DPULI_032580	Pulicaria_all|DPULI_032583	Pulicaria_all|DPULI_032587	Pulicaria_all|DPULI_032643	Pulicaria_all|DPULI_032647	Pulicaria_all|DPULI_032669	Pulicaria_all|DPULI_032777	Pulicaria_all|DPULI_032780	Pulicaria_all|DPULI_032787	Pulicaria_all|DPULI_032790	Pulicaria_all|DPULI_032792	Pulicaria_all|DPULI_032796	Pulicaria_all|DPULI_032803	Pulicaria_all|DPULI_032811	Pulicaria_all|DPULI_032875	Pulicaria_all|DPULI_035276	Pulicaria_all|DPULI_032801	Pulicaria_all|DPULI_032788	Pulicaria_all|DPULI_032794	Pulicaria_all|DPULI_024017	Pulicaria_all|DPULI_032646	Pulicaria_all|DPULI_034684
cluster11	Pulicaria_all|DPULI_031404	Pulicaria_all|DPULI_001780	Pulicaria_all|DPULI_013142	Pulicaria_all|DPULI_013261	Pulicaria_all|DPULI_022592	Pulicaria_all|DPULI_037173	Pulicaria_all|DPULI_001857	Pulicaria_all|DPULI_013181	Pulicaria_all|DPULI_037376	Pulicaria_all|DPULI_002542	Pulicaria_all|DPULI_001860	Pulicaria_all|DPULI_022317	Pulicaria_all|DPULI_031402	Pulicaria_all|DPULI_037209	Pulicaria_all|DPULI_037745	Pulicaria_all|DPULI_017180	Pulicaria_all|DPULI_033105	Pulicaria_all|DPULI_037175	Pulicaria_all|DPULI_037729	Pulicaria_all|DPULI_016447	Pulicaria_all|DPULI_010186	Pulicaria_all|DPULI_013160	Pulicaria_all|DPULI_017606	Pulicaria_all|DPULI_028296	Pulicaria_all|DPULI_033133	Pulicaria_all|DPULI_037321	Pulicaria_all|DPULI_001516	Pulicaria_all|DPULI_005979	Pulicaria_all|DPULI_005622	Pulicaria_all|DPULI_005619	Pulicaria_all|DPULI_016833	Pulicaria_all|DPULI_028295
cluster12	Pulicaria_all|DPULI_002896	Pulicaria_all|DPULI_002912	Pulicaria_all|DPULI_002913	Pulicaria_all|DPULI_020909	Pulicaria_all|DPULI_020912	Pulicaria_all|DPULI_020913	Pulicaria_all|DPULI_021010	Pulicaria_all|DPULI_021012	Pulicaria_all|DPULI_023951	Pulicaria_all|DPULI_027276	Pulicaria_all|DPULI_027279	Pulicaria_all|DPULI_029860	Pulicaria_all|DPULI_032092	Pulicaria_all|DPULI_035644	Pulicaria_all|DPULI_002897	Pulicaria_all|DPULI_002911	Pulicaria_all|DPULI_024440	Pulicaria_all|DPULI_025255	Pulicaria_all|DPULI_021004	Pulicaria_all|DPULI_003839	Pulicaria_all|DPULI_003811	Pulicaria_all|DPULI_030745	Pulicaria_all|DPULI_012022	Pulicaria_all|DPULI_018326	Pulicaria_all|DPULI_002914	Pulicaria_all|DPULI_031922	Pulicaria_all|DPULI_032923	Pulicaria_all|DPULI_029859	Pulicaria_all|DPULI_003246
cluster13	Pulicaria_all|DPULI_002045	Pulicaria_all|DPULI_005258	Pulicaria_all|DPULI_003584	Pulicaria_all|DPULI_004988	Pulicaria_all|DPULI_004989	Pulicaria_all|DPULI_004990	Pulicaria_all|DPULI_005255	Pulicaria_all|DPULI_005260	Pulicaria_all|DPULI_005261	Pulicaria_all|DPULI_005469	Pulicaria_all|DPULI_005472	Pulicaria_all|DPULI_014044	Pulicaria_all|DPULI_014045	Pulicaria_all|DPULI_014046	Pulicaria_all|DPULI_023538	Pulicaria_all|DPULI_023544	Pulicaria_all|DPULI_023550	Pulicaria_all|DPULI_023551	Pulicaria_all|DPULI_023552	Pulicaria_all|DPULI_024245	Pulicaria_all|DPULI_031738	Pulicaria_all|DPULI_031803	Pulicaria_all|DPULI_031805	Pulicaria_all|DPULI_031806	Pulicaria_all|DPULI_017898	Pulicaria_all|DPULI_023537	Pulicaria_all|DPULI_023553	Pulicaria_all|DPULI_023554	Pulicaria_all|DPULI_025790
cluster14	Pulicaria_all|DPULI_004583	Pulicaria_all|DPULI_004629	Pulicaria_all|DPULI_005051	Pulicaria_all|DPULI_005052	Pulicaria_all|DPULI_005057	Pulicaria_all|DPULI_005058	Pulicaria_all|DPULI_005062	Pulicaria_all|DPULI_005105	Pulicaria_all|DPULI_011998	Pulicaria_all|DPULI_013696	Pulicaria_all|DPULI_013697	Pulicaria_all|DPULI_033754	Pulicaria_all|DPULI_035181	Pulicaria_all|DPULI_036590	Pulicaria_all|DPULI_011997	Pulicaria_all|DPULI_036591	Pulicaria_all|DPULI_005045	Pulicaria_all|DPULI_005047	Pulicaria_all|DPULI_005049	Pulicaria_all|DPULI_005053	Pulicaria_all|DPULI_005061	Pulicaria_all|DPULI_005060	Pulicaria_all|DPULI_011999	Pulicaria_all|DPULI_036451	Pulicaria_all|DPULI_004584	Pulicaria_all|DPULI_005050	Pulex_temperature|DAPPUDRAFT_237748	Pulex_temperature|DAPPUDRAFT_57940
cluster15	Pulicaria_all|DPULI_017054	Pulicaria_all|DPULI_000273	Pulicaria_all|DPULI_004101	Pulicaria_all|DPULI_011639	Pulicaria_all|DPULI_011803	Pulicaria_all|DPULI_011825	Pulicaria_all|DPULI_012546	Pulicaria_all|DPULI_012547	Pulicaria_all|DPULI_012910	Pulicaria_all|DPULI_014299	Pulicaria_all|DPULI_014301	Pulicaria_all|DPULI_014667	Pulicaria_all|DPULI_014671	Pulicaria_all|DPULI_016965	Pulicaria_all|DPULI_017008	Pulicaria_all|DPULI_033251	Pulicaria_all|DPULI_034128	Pulicaria_all|DPULI_034645	Pulicaria_all|DPULI_035724	Pulicaria_all|DPULI_000272	Pulicaria_all|DPULI_034009	Pulicaria_all|DPULI_004136	Pulicaria_all|DPULI_016847	Pulicaria_all|DPULI_017013	Pulicaria_all|DPULI_004040	Pulicaria_all|DPULI_034127	Pulicaria_all|DPULI_014272	Pulicaria_all|DPULI_004135
cluster16	Pulicaria_all|DPULI_028618	Pulicaria_all|DPULI_000991	Pulicaria_all|DPULI_006770	Pulicaria_all|DPULI_014467	Pulicaria_all|DPULI_028642	Pulicaria_all|DPULI_028649	Pulicaria_all|DPULI_028660	Pulicaria_all|DPULI_028682	Pulicaria_all|DPULI_028832	Pulicaria_all|DPULI_028842	Pulicaria_all|DPULI_028884	Pulicaria_all|DPULI_028979	Pulicaria_all|DPULI_029001	Pulicaria_all|DPULI_029011	Pulicaria_all|DPULI_029012	Pulicaria_all|DPULI_029016	Pulicaria_all|DPULI_037368	Pulicaria_all|DPULI_000981	Pulicaria_all|DPULI_028834	Pulicaria_all|DPULI_029017	Pulicaria_all|DPULI_028997	Pulicaria_all|DPULI_026868	Pulicaria_all|DPULI_028900	Pulicaria_all|DPULI_028671	Pulicaria_all|DPULI_028835	Pulex_temperature|DAPPUDRAFT_316085
cluster17	Pulicaria_all|DPULI_036527	Pulicaria_all|DPULI_003306	Pulicaria_all|DPULI_003312	Pulicaria_all|DPULI_000683	Pulicaria_all|DPULI_000640	Pulicaria_all|DPULI_013728	Pulicaria_all|DPULI_018778	Pulicaria_all|DPULI_032708	Pulicaria_all|DPULI_000684	Pulicaria_all|DPULI_005269	Pulicaria_all|DPULI_009138	Pulicaria_all|DPULI_009204	Pulicaria_all|DPULI_011739	Pulicaria_all|DPULI_014073	Pulicaria_all|DPULI_014083	Pulicaria_all|DPULI_014216	Pulicaria_all|DPULI_036377	Pulicaria_all|DPULI_014248	Pulicaria_all|DPULI_008089	Pulicaria_all|DPULI_018101	Pulicaria_all|DPULI_013731	Pulicaria_all|DPULI_034530	Pulicaria_all|DPULI_033801	Pulicaria_all|DPULI_003311	Pulicaria_all|DPULI_014249	Pulicaria_all|DPULI_005623
cluster18	Pulicaria_all|DPULI_008020	Pulicaria_all|DPULI_012372	Pulicaria_all|DPULI_032752	Pulicaria_all|DPULI_032756	Pulicaria_all|DPULI_032763	Pulicaria_all|DPULI_036241	Pulicaria_all|DPULI_008019	Pulicaria_all|DPULI_007747	Pulicaria_all|DPULI_007741	Pulicaria_all|DPULI_008009	Pulicaria_all|DPULI_012388	Pulicaria_all|DPULI_012820	Pulicaria_all|DPULI_031697	Pulicaria_all|DPULI_032147	Pulicaria_all|DPULI_024291	Pulicaria_all|DPULI_023750	Pulicaria_all|DPULI_034616	Pulicaria_all|DPULI_007742	Pulicaria_all|DPULI_007748	Pulicaria_all|DPULI_008011	Pulicaria_all|DPULI_032148	Pulicaria_all|DPULI_032772	Pulicaria_all|DPULI_034617	Pulicaria_all|DPULI_031695	Pulicaria_all|DPULI_013821
cluster19	Pulicaria_all|DPULI_012347	Pulicaria_all|DPULI_000148	Pulicaria_all|DPULI_011652	Pulicaria_all|DPULI_012331	Pulicaria_all|DPULI_012332	Pulicaria_all|DPULI_012337	Pulicaria_all|DPULI_012338	Pulicaria_all|DPULI_012339	Pulicaria_all|DPULI_012341	Pulicaria_all|DPULI_012342	Pulicaria_all|DPULI_012343	Pulicaria_all|DPULI_012344	Pulicaria_all|DPULI_012345	Pulicaria_all|DPULI_012346	Pulicaria_all|DPULI_012349	Pulicaria_all|DPULI_012350	Pulicaria_all|DPULI_024115	Pulicaria_all|DPULI_028350	Pulicaria_all|DPULI_000147	Pulicaria_all|DPULI_012348	Pulicaria_all|DPULI_011651	Pulicaria_all|DPULI_011644	Pulicaria_all|DPULI_012330	Pulicaria_all|DPULI_012145	Pulicaria_all|DPULI_012340
cluster20	Pulicaria_all|DPULI_003641	Pulicaria_all|DPULI_002963	Pulicaria_all|DPULI_003717	Pulicaria_all|DPULI_017953	Pulicaria_all|DPULI_022791	Pulicaria_all|DPULI_025175	Pulicaria_all|DPULI_028860	Pulicaria_all|DPULI_002872	Pulicaria_all|DPULI_002471	Pulicaria_all|DPULI_002893	Pulicaria_all|DPULI_003111	Pulicaria_all|DPULI_003159	Pulicaria_all|DPULI_003504	Pulicaria_all|DPULI_003517	Pulicaria_all|DPULI_003632	Pulicaria_all|DPULI_003645	Pulicaria_all|DPULI_037110	Pulicaria_all|DPULI_003237	Pulicaria_all|DPULI_003258	Pulicaria_all|DPULI_037595	Pulicaria_all|DPULI_037086	Pulicaria_all|DPULI_002767	Pulicaria_all|DPULI_028960	Pulicaria_all|DPULI_002874
cluster21	Pulicaria_all|DPULI_005834	Pulicaria_all|DPULI_012227	Pulicaria_all|DPULI_012238	Pulicaria_all|DPULI_025477	Pulicaria_all|DPULI_032246	Pulicaria_all|DPULI_037520	Pulicaria_all|DPULI_001341	Pulicaria_all|DPULI_001340	Pulicaria_all|DPULI_012220	Pulicaria_all|DPULI_012221	Pulicaria_all|DPULI_012222	Pulicaria_all|DPULI_012223	Pulicaria_all|DPULI_012224	Pulicaria_all|DPULI_012225	Pulicaria_all|DPULI_012226	Pulicaria_all|DPULI_012228	Pulicaria_all|DPULI_012233	Pulicaria_all|DPULI_012234	Pulicaria_all|DPULI_012235	Pulicaria_all|DPULI_012236	Pulicaria_all|DPULI_012237	Pulicaria_all|DPULI_012239	Pulicaria_all|DPULI_025417	Pulicaria_all|DPULI_037518
cluster22	Pulicaria_all|DPULI_014201	Pulicaria_all|DPULI_014198	Pulicaria_all|DPULI_014649	Pulicaria_all|DPULI_014680	Pulicaria_all|DPULI_014893	Pulicaria_all|DPULI_020624	Pulicaria_all|DPULI_032270	Pulicaria_all|DPULI_031955	Pulicaria_all|DPULI_007189	Pulicaria_all|DPULI_019951	Pulicaria_all|DPULI_020732	Pulicaria_all|DPULI_023424	Pulicaria_all|DPULI_023819	Pulicaria_all|DPULI_032225	Pulicaria_all|DPULI_008107	Pulicaria_all|DPULI_007818	Pulicaria_all|DPULI_020658	Pulicaria_all|DPULI_020659	Pulicaria_all|DPULI_022665	Pulicaria_all|DPULI_022721	Pulicaria_all|DPULI_022790	Pulicaria_all|DPULI_025626	Pulicaria_all|DPULI_025627	Pulicaria_all|DPULI_037240
cluster23	Pulicaria_all|DPULI_034746	Pulicaria_all|DPULI_004296	Pulicaria_all|DPULI_005171	Pulicaria_all|DPULI_024368	Pulicaria_all|DPULI_024499	Pulicaria_all|DPULI_031428	Pulicaria_all|DPULI_032010	Pulicaria_all|DPULI_034718	Pulicaria_all|DPULI_034719	Pulicaria_all|DPULI_034725	Pulicaria_all|DPULI_034726	Pulicaria_all|DPULI_034735	Pulicaria_all|DPULI_034750	Pulicaria_all|DPULI_034753	Pulicaria_all|DPULI_034755	Pulicaria_all|DPULI_006807	Pulicaria_all|DPULI_032008	Pulicaria_all|DPULI_032009	Pulicaria_all|DPULI_032007	Pulicaria_all|DPULI_005156	Pulicaria_all|DPULI_018159	Pulicaria_all|DPULI_024364	Pulicaria_all|DPULI_024363
cluster24	Pulicaria_all|DPULI_003361	Pulicaria_all|DPULI_003348	Pulicaria_all|DPULI_003350	Pulicaria_all|DPULI_003370	Pulicaria_all|DPULI_010115	Pulicaria_all|DPULI_010117	Pulicaria_all|DPULI_010119	Pulicaria_all|DPULI_011811	Pulicaria_all|DPULI_012775	Pulicaria_all|DPULI_012780	Pulicaria_all|DPULI_012795	Pulicaria_all|DPULI_014278	Pulicaria_all|DPULI_014281	Pulicaria_all|DPULI_014294	Pulicaria_all|DPULI_014634	Pulicaria_all|DPULI_014635	Pulicaria_all|DPULI_016533	Pulicaria_all|DPULI_016542	Pulicaria_all|DPULI_016547	Pulicaria_all|DPULI_016556	Pulicaria_all|DPULI_016567	Pulicaria_all|DPULI_016590	Pulicaria_all|DPULI_023546
cluster25	Pulicaria_all|DPULI_016563	Pulicaria_all|DPULI_004059	Pulicaria_all|DPULI_004089	Pulicaria_all|DPULI_016538	Pulicaria_all|DPULI_016555	Pulicaria_all|DPULI_016561	Pulicaria_all|DPULI_016568	Pulicaria_all|DPULI_016570	Pulicaria_all|DPULI_016595	Pulicaria_all|DPULI_016596	Pulicaria_all|DPULI_014181	Pulicaria_all|DPULI_014369	Pulicaria_all|DPULI_014182	Pulicaria_all|DPULI_014670	Pulicaria_all|DPULI_000276	Pulicaria_all|DPULI_014627	Pulicaria_all|DPULI_016536	Pulicaria_all|DPULI_016569	Pulicaria_all|DPULI_034646	Pulex_temperature|DAPPUDRAFT_49176	Pulicaria_all|DPULI_004085	Pulicaria_all|DPULI_017803	Pulicaria_all|DPULI_014756
cluster26	Pulicaria_all|DPULI_035205	Pulicaria_all|DPULI_011994	Pulicaria_all|DPULI_012071	Pulicaria_all|DPULI_012073	Pulicaria_all|DPULI_012079	Pulicaria_all|DPULI_009853	Pulicaria_all|DPULI_009859	Pulicaria_all|DPULI_009860	Pulicaria_all|DPULI_009861	Pulicaria_all|DPULI_009862	Pulicaria_all|DPULI_010128	Pulicaria_all|DPULI_012075	Pulicaria_all|DPULI_017109	Pulicaria_all|DPULI_017133	Pulicaria_all|DPULI_017147	Pulicaria_all|DPULI_035185	Pulicaria_all|DPULI_035206	Pulicaria_all|DPULI_009855	Pulicaria_all|DPULI_018631	Pulicaria_all|DPULI_012070	Pulicaria_all|DPULI_009852	Pulicaria_all|DPULI_018154
cluster27	Pulicaria_all|DPULI_033914	Pulicaria_all|DPULI_028018	Pulicaria_all|DPULI_013456	Pulicaria_all|DPULI_030795	Pulicaria_all|DPULI_034523	Pulicaria_all|DPULI_007820	Pulicaria_all|DPULI_033291	Pulicaria_all|DPULI_030671	Pulicaria_all|DPULI_009914	Pulicaria_all|DPULI_030115	Pulicaria_all|DPULI_004217	Pulicaria_all|DPULI_024117	Pulicaria_all|DPULI_026567	Pulicaria_all|DPULI_035902	Pulicaria_all|DPULI_036526	Pulicaria_all|DPULI_000857	Pulicaria_all|DPULI_032759	Pulicaria_all|DPULI_033913	Pulicaria_all|DPULI_020115	Pulicaria_all|DPULI_030635	Pulicaria_all|DPULI_028974	Pulex_temperature|DAPPUDRAFT_108558
cluster28	Pulicaria_all|DPULI_033629	Pulicaria_all|DPULI_011827	Pulicaria_all|DPULI_013077	Pulicaria_all|DPULI_017867	Pulicaria_all|DPULI_022240	Pulicaria_all|DPULI_030358	Pulicaria_all|DPULI_032942	Pulicaria_all|DPULI_033644	Pulicaria_all|DPULI_031403	Pulicaria_all|DPULI_012211	Pulicaria_all|DPULI_013420	Pulicaria_all|DPULI_021882	Pulicaria_all|DPULI_013129	Pulicaria_all|DPULI_012834	Pulicaria_all|DPULI_013418	Pulicaria_all|DPULI_007038	Pulicaria_all|DPULI_009036	Pulicaria_all|DPULI_017911	Pulicaria_all|DPULI_024914	Pulicaria_all|DPULI_012835	Pulicaria_all|DPULI_017868	Pulicaria_all|DPULI_021823
cluster29	Pulicaria_all|DPULI_000129	Pulicaria_all|DPULI_000138	Pulicaria_all|DPULI_000225	Pulicaria_all|DPULI_000226	Pulicaria_all|DPULI_003809	Pulicaria_all|DPULI_031709	Pulicaria_all|DPULI_031712	Pulicaria_all|DPULI_031713	Pulicaria_all|DPULI_037023	Pulicaria_all|DPULI_037024	Pulicaria_all|DPULI_037685	Pulicaria_all|DPULI_037686	Pulicaria_all|DPULI_037688	Pulicaria_all|DPULI_037689	Pulicaria_all|DPULI_003816	Pulicaria_all|DPULI_037690	Pulicaria_all|DPULI_037022	Pulicaria_all|DPULI_037687	Pulicaria_all|DPULI_016856	Pulicaria_all|DPULI_031338	Pulicaria_all|DPULI_011650
cluster30	Pulicaria_all|DPULI_014942	Pulicaria_all|DPULI_014700	Pulicaria_all|DPULI_014740	Pulicaria_all|DPULI_014745	Pulicaria_all|DPULI_014943	Pulicaria_all|DPULI_014695	Pulicaria_all|DPULI_014697	Pulicaria_all|DPULI_014741	Pulicaria_all|DPULI_014742	Pulicaria_all|DPULI_014703	Pulicaria_all|DPULI_014743	Pulicaria_all|DPULI_014757	Pulicaria_all|DPULI_014758	Pulicaria_all|DPULI_014696	Pulicaria_all|DPULI_014933	Pulicaria_all|DPULI_014931	Pulicaria_all|DPULI_014699	Pulicaria_all|DPULI_014694	Pulicaria_all|DPULI_014935	Pulicaria_all|DPULI_014628	Pulicaria_all|DPULI_014693
cluster31	Pulicaria_all|DPULI_013155	Pulicaria_all|DPULI_001894	Pulicaria_all|DPULI_001930	Pulicaria_all|DPULI_005533	Pulicaria_all|DPULI_007442	Pulicaria_all|DPULI_009530	Pulicaria_all|DPULI_009531	Pulicaria_all|DPULI_012603	Pulicaria_all|DPULI_012711	Pulicaria_all|DPULI_013152	Pulicaria_all|DPULI_013408	Pulicaria_all|DPULI_017265	Pulicaria_all|DPULI_017266	Pulicaria_all|DPULI_026740	Pulicaria_all|DPULI_030642	Pulicaria_all|DPULI_031875	Pulicaria_all|DPULI_009150	Pulicaria_all|DPULI_034315	Pulex_temperature|DAPPUDRAFT_260541	Pulicaria_all|DPULI_017134	Pulicaria_all|DPULI_017110
cluster32	Pulicaria_all|DPULI_003026	Pulicaria_all|DPULI_005235	Pulicaria_all|DPULI_009778	Pulicaria_all|DPULI_016286	Pulicaria_all|DPULI_016385	Pulicaria_all|DPULI_016386	Pulicaria_all|DPULI_016387	Pulicaria_all|DPULI_016406	Pulicaria_all|DPULI_016407	Pulicaria_all|DPULI_016408	Pulicaria_all|DPULI_016409	Pulicaria_all|DPULI_023931	Pulicaria_all|DPULI_023933	Pulicaria_all|DPULI_024305	Pulicaria_all|DPULI_023993	Pulicaria_all|DPULI_023990	Pulicaria_all|DPULI_024307	Pulicaria_all|DPULI_016384	Pulicaria_all|DPULI_021959	Pulicaria_all|DPULI_023934	Pulex_kairomone|DAPPUDRAFT_263197
cluster33	Pulicaria_all|DPULI_012704	Pulicaria_all|DPULI_012676	Pulicaria_all|DPULI_012677	Pulicaria_all|DPULI_012678	Pulicaria_all|DPULI_012684	Pulicaria_all|DPULI_012696	Pulicaria_all|DPULI_012705	Pulicaria_all|DPULI_012706	Pulicaria_all|DPULI_012707	Pulicaria_all|DPULI_014283	Pulicaria_all|DPULI_014284	Pulicaria_all|DPULI_014291	Pulicaria_all|DPULI_012690	Pulicaria_all|DPULI_012685	Pulicaria_all|DPULI_012695	Pulex_temperature|DAPPUDRAFT_213399	Pulex_temperature|DAPPUDRAFT_54255	Pulicaria_all|DPULI_025367	Pulicaria_all|DPULI_012694	Pulicaria_all|DPULI_012691	Pulicaria_all|DPULI_012692
cluster34	Pulicaria_all|DPULI_037038	Pulicaria_all|DPULI_000438	Pulicaria_all|DPULI_037037	Pulicaria_all|DPULI_000935	Pulicaria_all|DPULI_000938	Pulicaria_all|DPULI_000948	Pulicaria_all|DPULI_000950	Pulicaria_all|DPULI_000952	Pulicaria_all|DPULI_000953	Pulicaria_all|DPULI_000955	Pulicaria_all|DPULI_001082	Pulicaria_all|DPULI_001263	Pulicaria_all|DPULI_001264	Pulicaria_all|DPULI_001258	Pulex_temperature|DAPPUDRAFT_105508	Pulex_temperature|DAPPUDRAFT_322705	Pulex_temperature|DAPPUDRAFT_236114	Pulicaria_all|DPULI_000959	Pulicaria_all|DPULI_000936	Pulicaria_all|DPULI_001260	Pulicaria_all|DPULI_001269
cluster35	Pulicaria_all|DPULI_003022	Pulicaria_all|DPULI_002990	Pulicaria_all|DPULI_003138	Pulicaria_all|DPULI_003689	Pulicaria_all|DPULI_016991	Pulicaria_all|DPULI_002873	Pulicaria_all|DPULI_002586	Pulicaria_all|DPULI_002582	Pulicaria_all|DPULI_002591	Pulicaria_all|DPULI_002881	Pulicaria_all|DPULI_003401	Pulicaria_all|DPULI_003610	Pulicaria_all|DPULI_003692	Pulicaria_all|DPULI_006222	Pulicaria_all|DPULI_003213	Pulex_temperature|DAPPUDRAFT_104270	Pulex_temperature|DAPPUDRAFT_274697	Pulicaria_all|DPULI_002979	Pulicaria_all|DPULI_017669	Pulicaria_all|DPULI_002589
cluster36	Pulicaria_all|DPULI_017257	Pulicaria_all|DPULI_008144	Pulicaria_all|DPULI_008169	Pulicaria_all|DPULI_002548	Pulicaria_all|DPULI_002560	Pulicaria_all|DPULI_025182	Pulicaria_all|DPULI_025230	Pulicaria_all|DPULI_025615	Pulicaria_all|DPULI_002445	Pulicaria_all|DPULI_002545	Pulicaria_all|DPULI_002549	Pulicaria_all|DPULI_008170	Pulicaria_all|DPULI_025229	Pulicaria_all|DPULI_025181	Pulicaria_all|DPULI_008168	Pulicaria_all|DPULI_002444	Pulicaria_all|DPULI_022671	Pulicaria_all|DPULI_025228	Pulicaria_all|DPULI_013375
cluster37	Pulicaria_all|DPULI_006099	Pulicaria_all|DPULI_007385	Pulicaria_all|DPULI_018150	Pulicaria_all|DPULI_021538	Pulicaria_all|DPULI_023859	Pulicaria_all|DPULI_023860	Pulicaria_all|DPULI_023862	Pulicaria_all|DPULI_023910	Pulicaria_all|DPULI_035839	Pulicaria_all|DPULI_007774	Pulicaria_all|DPULI_035845	Pulicaria_all|DPULI_012670	Pulicaria_all|DPULI_035838	Pulicaria_all|DPULI_035842	Pulicaria_all|DPULI_018612	Pulicaria_all|DPULI_035843	Pulicaria_all|DPULI_035844	Pulicaria_all|DPULI_006417	Pulex_temperature|DAPPUDRAFT_262460
cluster38	Pulicaria_all|DPULI_017823	Pulicaria_all|DPULI_017194	Pulicaria_all|DPULI_009146	Pulicaria_all|DPULI_016786	Pulicaria_all|DPULI_017202	Pulicaria_all|DPULI_017207	Pulicaria_all|DPULI_017233	Pulicaria_all|DPULI_017259	Pulicaria_all|DPULI_017267	Pulicaria_all|DPULI_017428	Pulicaria_all|DPULI_017761	Pulicaria_all|DPULI_017778	Pulicaria_all|DPULI_017789	Pulicaria_all|DPULI_017822	Pulicaria_all|DPULI_017830	Pulicaria_all|DPULI_017269	Pulicaria_all|DPULI_017914	Pulicaria_all|DPULI_017913	Pulicaria_all|DPULI_017491
cluster39	Pulicaria_all|DPULI_037138	Pulicaria_all|DPULI_003900	Pulicaria_all|DPULI_003903	Pulicaria_all|DPULI_003907	Pulicaria_all|DPULI_003908	Pulicaria_all|DPULI_003913	Pulicaria_all|DPULI_003917	Pulicaria_all|DPULI_037139	Pulicaria_all|DPULI_003459	Pulicaria_all|DPULI_003661	Pulicaria_all|DPULI_003883	Pulicaria_all|DPULI_003884	Pulicaria_all|DPULI_003889	Pulicaria_all|DPULI_003890	Pulicaria_all|DPULI_003891	Pulicaria_all|DPULI_003916	Pulicaria_all|DPULI_003881	Pulicaria_all|DPULI_003898	Pulicaria_all|DPULI_003666
cluster40	Pulicaria_all|DPULI_000345	Pulicaria_all|DPULI_000364	Pulicaria_all|DPULI_006321	Pulicaria_all|DPULI_004868	Pulicaria_all|DPULI_006322	Pulicaria_all|DPULI_014349	Pulicaria_all|DPULI_026801	Pulicaria_all|DPULI_006320	Pulicaria_all|DPULI_000320	Pulicaria_all|DPULI_014328	Pulicaria_all|DPULI_000344	Pulicaria_all|DPULI_013274	Pulicaria_all|DPULI_014123	Pulicaria_all|DPULI_014330	Pulicaria_all|DPULI_014348	Pulicaria_all|DPULI_026802	Pulicaria_all|DPULI_033055	Pulicaria_all|DPULI_000343	Pulex_temperature|DAPPUDRAFT_53458
cluster41	Pulicaria_all|DPULI_020073	Pulicaria_all|DPULI_014105	Pulicaria_all|DPULI_033587	Pulicaria_all|DPULI_030434	Pulicaria_all|DPULI_020868	Pulicaria_all|DPULI_017080	Pulicaria_all|DPULI_026575	Pulicaria_all|DPULI_026859	Pulicaria_all|DPULI_030429	Pulicaria_all|DPULI_030430	Pulicaria_all|DPULI_036320	Pulicaria_all|DPULI_025489	Pulicaria_all|DPULI_032946	Pulicaria_all|DPULI_020867	Pulicaria_all|DPULI_003502	Pulicaria_all|DPULI_020031	Pulicaria_all|DPULI_024150	Pulicaria_all|DPULI_025493
cluster42	Pulicaria_all|DPULI_003853	Pulicaria_all|DPULI_003855	Pulicaria_all|DPULI_002775	Pulicaria_all|DPULI_003799	Pulicaria_all|DPULI_003823	Pulicaria_all|DPULI_003865	Pulicaria_all|DPULI_003866	Pulicaria_all|DPULI_003867	Pulicaria_all|DPULI_003868	Pulicaria_all|DPULI_003869	Pulicaria_all|DPULI_005781	Pulicaria_all|DPULI_024972	Pulicaria_all|DPULI_025173	Pulicaria_all|DPULI_034189	Pulicaria_all|DPULI_034190	Pulicaria_all|DPULI_034342	Pulicaria_all|DPULI_034396	Pulex_temperature|DAPPUDRAFT_321851
cluster43	Pulicaria_all|DPULI_028706	Pulicaria_all|DPULI_022487	Pulicaria_all|DPULI_022493	Pulicaria_all|DPULI_022731	Pulicaria_all|DPULI_025599	Pulicaria_all|DPULI_028353	Pulicaria_all|DPULI_028406	Pulicaria_all|DPULI_028466	Pulicaria_all|DPULI_028470	Pulicaria_all|DPULI_028473	Pulicaria_all|DPULI_028479	Pulicaria_all|DPULI_028482	Pulicaria_all|DPULI_028493	Pulicaria_all|DPULI_028496	Pulicaria_all|DPULI_028503	Pulicaria_all|DPULI_028508	Pulicaria_all|DPULI_028708	Pulicaria_all|DPULI_022484
cluster44	Pulicaria_all|DPULI_012398	Pulicaria_all|DPULI_005335	Pulicaria_all|DPULI_005582	Pulicaria_all|DPULI_005583	Pulicaria_all|DPULI_005675	Pulicaria_all|DPULI_005676	Pulicaria_all|DPULI_005716	Pulicaria_all|DPULI_005721	Pulicaria_all|DPULI_005717	Pulicaria_all|DPULI_005333	Pulicaria_all|DPULI_005719	Pulicaria_all|DPULI_005722	Pulicaria_all|DPULI_005799	Pulicaria_all|DPULI_031425	Pulicaria_all|DPULI_016508	Pulicaria_all|DPULI_032331	Pulicaria_all|DPULI_005336	Pulicaria_all|DPULI_016509
cluster45	Pulicaria_all|DPULI_003298	Pulicaria_all|DPULI_003187	Pulicaria_all|DPULI_003257	Pulicaria_all|DPULI_003271	Pulicaria_all|DPULI_003300	Pulicaria_all|DPULI_003687	Pulicaria_all|DPULI_003691	Pulicaria_all|DPULI_003694	Pulicaria_all|DPULI_003732	Pulicaria_all|DPULI_003974	Pulicaria_all|DPULI_004009	Pulicaria_all|DPULI_023699	Pulicaria_all|DPULI_027143	Pulicaria_all|DPULI_003390	Pulicaria_all|DPULI_003392	Pulicaria_all|DPULI_003872	Pulicaria_all|DPULI_003391	Pulicaria_all|DPULI_003874
cluster46	Pulicaria_all|DPULI_025752	Pulicaria_all|DPULI_001236	Pulicaria_all|DPULI_001240	Pulicaria_all|DPULI_004300	Pulicaria_all|DPULI_011805	Pulicaria_all|DPULI_014647	Pulicaria_all|DPULI_014921	Pulicaria_all|DPULI_016848	Pulicaria_all|DPULI_021863	Pulicaria_all|DPULI_022021	Pulicaria_all|DPULI_025604	Pulicaria_all|DPULI_025920	Pulicaria_all|DPULI_034647	Pulicaria_all|DPULI_012645	Pulicaria_all|DPULI_013689	Pulicaria_all|DPULI_001239	Pulicaria_all|DPULI_001235	Pulex_temperature|DAPPUDRAFT_241513
cluster47	Pulicaria_all|DPULI_030309	Pulicaria_all|DPULI_002417	Pulicaria_all|DPULI_030136	Pulicaria_all|DPULI_030301	Pulicaria_all|DPULI_030305	Pulicaria_all|DPULI_030313	Pulicaria_all|DPULI_030315	Pulicaria_all|DPULI_030357	Pulicaria_all|DPULI_030360	Pulicaria_all|DPULI_030361	Pulicaria_all|DPULI_030226	Pulicaria_all|DPULI_030232	Pulicaria_all|DPULI_030310	Pulicaria_all|DPULI_030359	Pulicaria_all|DPULI_032019	Pulicaria_all|DPULI_032020	Pulicaria_all|DPULI_032021	Pulicaria_all|DPULI_030229
cluster48	Pulicaria_all|DPULI_033648	Pulicaria_all|DPULI_016910	Pulicaria_all|DPULI_027876	Pulicaria_all|DPULI_009493	Pulicaria_all|DPULI_016897	Pulicaria_all|DPULI_016907	Pulicaria_all|DPULI_027875	Pulicaria_all|DPULI_022342	Pulicaria_all|DPULI_021381	Pulicaria_all|DPULI_016908	Pulicaria_all|DPULI_001493	Pulicaria_all|DPULI_002531	Pulicaria_all|DPULI_013655	Pulicaria_all|DPULI_017091	Pulicaria_all|DPULI_021379	Pulicaria_all|DPULI_021380	Pulicaria_all|DPULI_021383	Pulicaria_all|DPULI_033649
cluster49	Pulicaria_all|DPULI_016880	Pulicaria_all|DPULI_003743	Pulicaria_all|DPULI_007551	Pulicaria_all|DPULI_007552	Pulicaria_all|DPULI_022384	Pulicaria_all|DPULI_022398	Pulicaria_all|DPULI_004373	Pulicaria_all|DPULI_004397	Pulicaria_all|DPULI_004399	Pulicaria_all|DPULI_004400	Pulicaria_all|DPULI_004416	Pulicaria_all|DPULI_020652	Pulicaria_all|DPULI_022399	Pulicaria_all|DPULI_022400	Pulicaria_all|DPULI_033134	Pulicaria_all|DPULI_004381	Pulicaria_all|DPULI_003745	Pulicaria_all|DPULI_004398
cluster50	Pulicaria_all|DPULI_031187	Pulicaria_all|DPULI_021715	Pulicaria_all|DPULI_031149	Pulicaria_all|DPULI_031377	Pulicaria_all|DPULI_029980	Pulicaria_all|DPULI_002785	Pulicaria_all|DPULI_013100	Pulicaria_all|DPULI_024227	Pulicaria_all|DPULI_026752	Pulicaria_all|DPULI_029989	Pulicaria_all|DPULI_029997	Pulicaria_all|DPULI_031275	Pulicaria_all|DPULI_020019	Pulicaria_all|DPULI_020037	Pulicaria_all|DPULI_031210	Pulicaria_all|DPULI_014100	Pulicaria_all|DPULI_025673	Pulicaria_all|DPULI_021137
cluster51	Pulicaria_all|DPULI_033586	Pulicaria_all|DPULI_011966	Pulicaria_all|DPULI_037135	Pulicaria_all|DPULI_004103	Pulicaria_all|DPULI_003990	Pulicaria_all|DPULI_003998	Pulicaria_all|DPULI_004038	Pulicaria_all|DPULI_004102	Pulicaria_all|DPULI_011806	Pulicaria_all|DPULI_011818	Pulicaria_all|DPULI_011963	Pulicaria_all|DPULI_011964	Pulicaria_all|DPULI_012807	Pulicaria_all|DPULI_017074	Pulicaria_all|DPULI_017076	Pulicaria_all|DPULI_017077	Pulicaria_all|DPULI_021864	Pulicaria_all|DPULI_035870
cluster52	Pulicaria_all|DPULI_017916	Pulicaria_all|DPULI_037649	Pulicaria_all|DPULI_037186	Pulicaria_all|DPULI_008978	Pulicaria_all|DPULI_037393	Pulicaria_all|DPULI_037474	Pulicaria_all|DPULI_037570	Pulicaria_all|DPULI_037636	Pulicaria_all|DPULI_037302	Pulicaria_all|DPULI_037694	Pulicaria_all|DPULI_037528	Pulicaria_all|DPULI_037179	Pulicaria_all|DPULI_037390	Pulicaria_all|DPULI_037475	Pulicaria_all|DPULI_037723	Pulicaria_all|DPULI_037699	Pulex_temperature|DAPPUDRAFT_116466	Pulex_temperature|DAPPUDRAFT_331612
cluster53	Pulicaria_all|DPULI_016931	Pulicaria_all|DPULI_011918	Pulicaria_all|DPULI_016927	Pulicaria_all|DPULI_016929	Pulicaria_all|DPULI_016938	Pulicaria_all|DPULI_016944	Pulicaria_all|DPULI_018206	Pulicaria_all|DPULI_018579	Pulicaria_all|DPULI_018613	Pulicaria_all|DPULI_018635	Pulicaria_all|DPULI_033320	Pulicaria_all|DPULI_036261	Pulicaria_all|DPULI_036266	Pulicaria_all|DPULI_036831	Pulicaria_all|DPULI_036835	Pulicaria_all|DPULI_018630	Pulicaria_all|DPULI_011885	Pulicaria_all|DPULI_012397
cluster54	Pulicaria_all|DPULI_033666	Pulicaria_all|DPULI_005423	Pulicaria_all|DPULI_033702	Pulicaria_all|DPULI_032930	Pulicaria_all|DPULI_001912	Pulicaria_all|DPULI_007378	Pulicaria_all|DPULI_026649	Pulicaria_all|DPULI_027121	Pulicaria_all|DPULI_032710	Pulicaria_all|DPULI_032712	Pulicaria_all|DPULI_033721	Pulicaria_all|DPULI_001910	Pulicaria_all|DPULI_001911	Pulicaria_all|DPULI_002555	Pulicaria_all|DPULI_032711	Pulicaria_all|DPULI_002119	Pulicaria_all|DPULI_001448
cluster55	Pulicaria_all|DPULI_012748	Pulicaria_all|DPULI_011754	Pulicaria_all|DPULI_011756	Pulicaria_all|DPULI_011759	Pulicaria_all|DPULI_013139	Pulicaria_all|DPULI_018015	Pulicaria_all|DPULI_013138	Pulicaria_all|DPULI_012232	Pulicaria_all|DPULI_012674	Pulicaria_all|DPULI_012688	Pulicaria_all|DPULI_012702	Pulicaria_all|DPULI_012703	Pulicaria_all|DPULI_012749	Pulicaria_all|DPULI_012765	Pulicaria_all|DPULI_011737	Pulicaria_all|DPULI_011757	Pulex_temperature|DAPPUDRAFT_234315
cluster56	Pulicaria_all|DPULI_004985	Pulicaria_all|DPULI_004368	Pulicaria_all|DPULI_004410	Pulicaria_all|DPULI_004461	Pulicaria_all|DPULI_004736	Pulicaria_all|DPULI_004578	Pulicaria_all|DPULI_004455	Pulicaria_all|DPULI_004632	Pulicaria_all|DPULI_004377	Pulicaria_all|DPULI_004385	Pulicaria_all|DPULI_004492	Pulicaria_all|DPULI_004568	Pulicaria_all|DPULI_004919	Pulicaria_all|DPULI_004886	Pulex_temperature|DAPPUDRAFT_237741	Pulex_temperature|DAPPUDRAFT_237833	Pulex_temperature|DAPPUDRAFT_227055
cluster57	Pulicaria_all|DPULI_004741	Pulicaria_all|DPULI_004655	Pulicaria_all|DPULI_004694	Pulicaria_all|DPULI_004695	Pulicaria_all|DPULI_004696	Pulicaria_all|DPULI_004697	Pulicaria_all|DPULI_004742	Pulicaria_all|DPULI_004745	Pulicaria_all|DPULI_004818	Pulicaria_all|DPULI_004848	Pulicaria_all|DPULI_004698	Pulicaria_all|DPULI_004976	Pulicaria_all|DPULI_004656	Pulicaria_all|DPULI_004700	Pulicaria_all|DPULI_004699	Pulicaria_all|DPULI_004748	Pulex_temperature|DAPPUDRAFT_314246
cluster58	Pulicaria_all|DPULI_020943	Pulicaria_all|DPULI_020944	Pulicaria_all|DPULI_020946	Pulicaria_all|DPULI_007469	Pulicaria_all|DPULI_020340	Pulicaria_all|DPULI_020945	Pulicaria_all|DPULI_021112	Pulicaria_all|DPULI_021116	Pulicaria_all|DPULI_021121	Pulicaria_all|DPULI_021122	Pulicaria_all|DPULI_021934	Pulicaria_all|DPULI_021983	Pulicaria_all|DPULI_026568	Pulicaria_all|DPULI_013081	Pulicaria_all|DPULI_013064	Pulicaria_all|DPULI_035430	Pulicaria_all|DPULI_022568
cluster59	Pulicaria_all|DPULI_033152	Pulicaria_all|DPULI_032853	Pulicaria_all|DPULI_032938	Pulicaria_all|DPULI_032961	Pulicaria_all|DPULI_032986	Pulicaria_all|DPULI_033007	Pulicaria_all|DPULI_027274	Pulicaria_all|DPULI_002801	Pulicaria_all|DPULI_004337	Pulicaria_all|DPULI_011840	Pulicaria_all|DPULI_022344	Pulicaria_all|DPULI_022345	Pulicaria_all|DPULI_022346	Pulicaria_all|DPULI_036627	Pulicaria_all|DPULI_034706	Pulicaria_all|DPULI_022343	Pulex_temperature|DAPPUDRAFT_17386
cluster60	Pulicaria_all|DPULI_016396	Pulicaria_all|DPULI_016419	Pulicaria_all|DPULI_016422	Pulicaria_all|DPULI_018251	Pulicaria_all|DPULI_018265	Pulex_temperature|DAPPUDRAFT_333133	Pulicaria_all|DPULI_003513	Pulicaria_all|DPULI_012315	Pulicaria_all|DPULI_012316	Pulicaria_all|DPULI_032840	Pulicaria_all|DPULI_035486	Pulicaria_all|DPULI_032836	Pulicaria_all|DPULI_021842	Pulicaria_all|DPULI_031232	Pulicaria_all|DPULI_031343	Pulicaria_all|DPULI_003511	Pulex_temperature|DAPPUDRAFT_28617
cluster61	Pulicaria_all|DPULI_012027	Pulicaria_all|DPULI_037615	Pulicaria_all|DPULI_000139	Pulicaria_all|DPULI_000340	Pulicaria_all|DPULI_000280	Pulicaria_all|DPULI_000283	Pulicaria_all|DPULI_000342	Pulicaria_all|DPULI_012987	Pulicaria_all|DPULI_023981	Pulicaria_all|DPULI_030009	Pulicaria_all|DPULI_030010	Pulicaria_all|DPULI_037620	Pulicaria_all|DPULI_037621	Pulicaria_all|DPULI_037622	Pulicaria_all|DPULI_003033	Pulicaria_all|DPULI_003046	Pulicaria_all|DPULI_003047
cluster62	Pulicaria_all|DPULI_016918	Pulicaria_all|DPULI_028513	Pulicaria_all|DPULI_002559	Pulicaria_all|DPULI_028100	Pulicaria_all|DPULI_028279	Pulicaria_all|DPULI_028280	Pulicaria_all|DPULI_030694	Pulicaria_all|DPULI_033142	Pulicaria_all|DPULI_028310	Pulicaria_all|DPULI_028101	Pulicaria_all|DPULI_013369	Pulicaria_all|DPULI_025946	Pulicaria_all|DPULI_025947	Pulicaria_all|DPULI_017456	Pulicaria_all|DPULI_017809	Pulicaria_all|DPULI_021346	Pulicaria_all|DPULI_028167
cluster63	Pulicaria_all|DPULI_032206	Pulicaria_all|DPULI_035133	Pulicaria_all|DPULI_005015	Pulicaria_all|DPULI_005019	Pulicaria_all|DPULI_005020	Pulicaria_all|DPULI_005024	Pulicaria_all|DPULI_005025	Pulicaria_all|DPULI_005708	Pulicaria_all|DPULI_020082	Pulicaria_all|DPULI_034689	Pulex_temperature|DAPPUDRAFT_313968	Pulicaria_all|DPULI_000918	Pulicaria_all|DPULI_022386	Pulicaria_all|DPULI_017276	Pulicaria_all|DPULI_018130	Pulicaria_all|DPULI_014474
cluster64	Pulicaria_all|DPULI_032800	Pulicaria_all|DPULI_030707	Pulicaria_all|DPULI_032531	Pulicaria_all|DPULI_032554	Pulicaria_all|DPULI_032561	Pulicaria_all|DPULI_032565	Pulicaria_all|DPULI_032573	Pulicaria_all|DPULI_032579	Pulicaria_all|DPULI_032588	Pulicaria_all|DPULI_032642	Pulicaria_all|DPULI_032645	Pulicaria_all|DPULI_032648	Pulicaria_all|DPULI_032670	Pulicaria_all|DPULI_032789	Pulicaria_all|DPULI_035277	Pulicaria_all|DPULI_032511
cluster65	Pulicaria_all|DPULI_037712	Pulicaria_all|DPULI_017619	Pulicaria_all|DPULI_001856	Pulicaria_all|DPULI_003793	Pulicaria_all|DPULI_007193	Pulicaria_all|DPULI_021297	Pulicaria_all|DPULI_024929	Pulicaria_all|DPULI_027515	Pulicaria_all|DPULI_027603	Pulicaria_all|DPULI_030929	Pulicaria_all|DPULI_031132	Pulicaria_all|DPULI_032753	Pulicaria_all|DPULI_006303	Pulicaria_all|DPULI_037051	Pulicaria_all|DPULI_037174	Pulicaria_all|DPULI_025903
cluster66	Pulicaria_all|DPULI_032471	Pulicaria_all|DPULI_001175	Pulicaria_all|DPULI_001193	Pulicaria_all|DPULI_006268	Pulicaria_all|DPULI_012998	Pulicaria_all|DPULI_013990	Pulicaria_all|DPULI_020086	Pulicaria_all|DPULI_026495	Pulicaria_all|DPULI_027448	Pulicaria_all|DPULI_028953	Pulicaria_all|DPULI_028954	Pulicaria_all|DPULI_028964	Pulicaria_all|DPULI_028965	Pulicaria_all|DPULI_035247	Pulicaria_all|DPULI_035248	Pulex_temperature|DAPPUDRAFT_264955
cluster67	Pulicaria_all|DPULI_016411	Pulicaria_all|DPULI_016382	Pulicaria_all|DPULI_016383	Pulicaria_all|DPULI_016410	Pulicaria_all|DPULI_016490	Pulicaria_all|DPULI_029682	Pulicaria_all|DPULI_029739	Pulicaria_all|DPULI_029732	Pulicaria_all|DPULI_029745	Pulicaria_all|DPULI_029693	Pulicaria_all|DPULI_029694	Pulicaria_all|DPULI_029751	Pulicaria_all|DPULI_021890	Pulicaria_all|DPULI_029698	Pulicaria_all|DPULI_029813	Pulicaria_all|DPULI_029819
cluster68	Pulicaria_all|DPULI_004096	Pulicaria_all|DPULI_002617	Pulicaria_all|DPULI_003929	Pulicaria_all|DPULI_003945	Pulicaria_all|DPULI_004043	Pulicaria_all|DPULI_014625	Pulicaria_all|DPULI_014637	Pulicaria_all|DPULI_014755	Pulicaria_all|DPULI_016367	Pulicaria_all|DPULI_028817	Pulicaria_all|DPULI_034514	Pulicaria_all|DPULI_037097	Pulicaria_all|DPULI_037098	Pulicaria_all|DPULI_014626	Pulicaria_all|DPULI_004383	Pulicaria_all|DPULI_004624
cluster69	Pulicaria_all|DPULI_032980	Pulicaria_all|DPULI_005272	Pulicaria_all|DPULI_013754	Pulicaria_all|DPULI_020760	Pulicaria_all|DPULI_021950	Pulicaria_all|DPULI_021984	Pulicaria_all|DPULI_024635	Pulicaria_all|DPULI_024636	Pulicaria_all|DPULI_024644	Pulicaria_all|DPULI_031246	Pulicaria_all|DPULI_031254	Pulicaria_all|DPULI_021948	Pulicaria_all|DPULI_021986	Pulicaria_all|DPULI_021994	Pulicaria_all|DPULI_024646	Pulicaria_all|DPULI_021952
cluster70	Pulicaria_all|DPULI_014309	Pulicaria_all|DPULI_011752	Pulicaria_all|DPULI_011753	Pulicaria_all|DPULI_011755	Pulicaria_all|DPULI_014097	Pulicaria_all|DPULI_014099	Pulicaria_all|DPULI_014285	Pulicaria_all|DPULI_014290	Pulicaria_all|DPULI_014304	Pulicaria_all|DPULI_018013	Pulicaria_all|DPULI_018990	Pulicaria_all|DPULI_018991	Pulicaria_all|DPULI_001835	Pulicaria_all|DPULI_014098	Pulicaria_all|DPULI_018992	Pulicaria_all|DPULI_019022
cluster71	Pulicaria_all|DPULI_037011	Pulicaria_all|DPULI_000022	Pulicaria_all|DPULI_000064	Pulicaria_all|DPULI_000065	Pulicaria_all|DPULI_000081	Pulicaria_all|DPULI_000367	Pulicaria_all|DPULI_000369	Pulicaria_all|DPULI_037012	Pulicaria_all|DPULI_000018	Pulicaria_all|DPULI_000020	Pulicaria_all|DPULI_000021	Pulicaria_all|DPULI_037014	Pulicaria_all|DPULI_000017	Pulicaria_all|DPULI_000024	Pulicaria_all|DPULI_000104	Pulicaria_all|DPULI_037016
cluster72	Pulicaria_all|DPULI_035674	Pulicaria_all|DPULI_004308	Pulicaria_all|DPULI_006674	Pulicaria_all|DPULI_006884	Pulicaria_all|DPULI_006901	Pulicaria_all|DPULI_014316	Pulicaria_all|DPULI_020621	Pulicaria_all|DPULI_024231	Pulicaria_all|DPULI_027697	Pulicaria_all|DPULI_035677	Pulicaria_all|DPULI_035740	Pulicaria_all|DPULI_035789	Pulicaria_all|DPULI_036358	Pulicaria_all|DPULI_000718	Pulicaria_all|DPULI_018592	Pulicaria_all|DPULI_017982
cluster73	Pulicaria_all|DPULI_034059	Pulicaria_all|DPULI_034060	Pulicaria_all|DPULI_026885	Pulicaria_all|DPULI_006790	Pulicaria_all|DPULI_012746	Pulicaria_all|DPULI_012764	Pulicaria_all|DPULI_013141	Pulicaria_all|DPULI_013928	Pulicaria_all|DPULI_031672	Pulicaria_all|DPULI_031674	Pulicaria_all|DPULI_034112	Pulicaria_all|DPULI_034115	Pulicaria_all|DPULI_034558	Pulicaria_all|DPULI_013935	Pulicaria_all|DPULI_013933	Pulicaria_all|DPULI_013953
cluster74	Pulicaria_all|DPULI_035262	Pulicaria_all|DPULI_017839	Pulicaria_all|DPULI_032523	Pulicaria_all|DPULI_032551	Pulicaria_all|DPULI_032559	Pulicaria_all|DPULI_032586	Pulicaria_all|DPULI_032595	Pulicaria_all|DPULI_032630	Pulicaria_all|DPULI_034712	Pulicaria_all|DPULI_035278	Pulicaria_all|DPULI_035365	Pulicaria_all|DPULI_032567	Pulicaria_all|DPULI_035273	Pulex_kairomone|DAPPUDRAFT_237282	Pulicaria_all|DPULI_032508
cluster75	Pulicaria_all|DPULI_028066	Pulicaria_all|DPULI_001661	Pulicaria_all|DPULI_001824	Pulicaria_all|DPULI_024110	Pulicaria_all|DPULI_021304	Pulicaria_all|DPULI_002803	Pulicaria_all|DPULI_013003	Pulicaria_all|DPULI_021242	Pulicaria_all|DPULI_021333	Pulicaria_all|DPULI_001662	Pulicaria_all|DPULI_001825	Pulicaria_all|DPULI_028067	Pulicaria_all|DPULI_029912	Pulicaria_all|DPULI_033094	Pulicaria_all|DPULI_033093
cluster76	Pulicaria_all|DPULI_023558	Pulicaria_all|DPULI_022181	Pulicaria_all|DPULI_022194	Pulicaria_all|DPULI_028126	Pulicaria_all|DPULI_033032	Pulicaria_all|DPULI_032996	Pulicaria_all|DPULI_033018	Pulicaria_all|DPULI_024301	Pulicaria_all|DPULI_022180	Pulicaria_all|DPULI_033017	Pulicaria_all|DPULI_025492	Pulicaria_all|DPULI_016919	Pulicaria_all|DPULI_016920	Pulicaria_all|DPULI_025496	Pulicaria_all|DPULI_033020
cluster77	Pulicaria_all|DPULI_029013	Pulicaria_all|DPULI_028407	Pulicaria_all|DPULI_028467	Pulicaria_all|DPULI_029106	Pulicaria_all|DPULI_028698	Pulicaria_all|DPULI_028973	Pulicaria_all|DPULI_029009	Pulicaria_all|DPULI_029010	Pulicaria_all|DPULI_029027	Pulicaria_all|DPULI_029110	Pulicaria_all|DPULI_029127	Pulicaria_all|DPULI_029143	Pulicaria_all|DPULI_028013	Pulicaria_all|DPULI_028977	Pulex_temperature|DAPPUDRAFT_117178
cluster78	Pulicaria_all|DPULI_003787	Pulicaria_all|DPULI_003784	Pulicaria_all|DPULI_003788	Pulicaria_all|DPULI_003791	Pulicaria_all|DPULI_031895	Pulicaria_all|DPULI_033903	Pulicaria_all|DPULI_035503	Pulicaria_all|DPULI_003792	Pulicaria_all|DPULI_003781	Pulicaria_all|DPULI_003775	Pulicaria_all|DPULI_003777	Pulicaria_all|DPULI_003778	Pulicaria_all|DPULI_003782	Pulex_temperature|DAPPUDRAFT_101112	Pulicaria_all|DPULI_003897
cluster79	Pulicaria_all|DPULI_004911	Pulicaria_all|DPULI_035856	Pulicaria_all|DPULI_021548	Pulicaria_all|DPULI_033304	Pulicaria_all|DPULI_034525	Pulicaria_all|DPULI_004876	Pulicaria_all|DPULI_004877	Pulicaria_all|DPULI_030411	Pulicaria_all|DPULI_004181	Pulicaria_all|DPULI_028798	Pulicaria_all|DPULI_014171	Pulicaria_all|DPULI_004871	Pulicaria_all|DPULI_004910	Pulicaria_all|DPULI_004875	Pulicaria_all|DPULI_018952
cluster80	Pulicaria_all|DPULI_027542	Pulicaria_all|DPULI_006818	Pulicaria_all|DPULI_027543	Pulicaria_all|DPULI_036790	Pulicaria_all|DPULI_036857	Pulicaria_all|DPULI_036868	Pulicaria_all|DPULI_036869	Pulicaria_all|DPULI_018909	Pulicaria_all|DPULI_003879	Pulicaria_all|DPULI_003888	Pulicaria_all|DPULI_033847	Pulicaria_all|DPULI_003495	Pulicaria_all|DPULI_016625	Pulicaria_all|DPULI_018268	Pulicaria_all|DPULI_013665
cluster81	Pulicaria_all|DPULI_021282	Pulicaria_all|DPULI_005671	Pulicaria_all|DPULI_010176	Pulicaria_all|DPULI_010178	Pulicaria_all|DPULI_014428	Pulicaria_all|DPULI_014556	Pulicaria_all|DPULI_014585	Pulicaria_all|DPULI_014850	Pulicaria_all|DPULI_014681	Pulicaria_all|DPULI_000992	Pulicaria_all|DPULI_014427	Pulicaria_all|DPULI_014432	Pulicaria_all|DPULI_014448	Pulicaria_all|DPULI_037053	Pulicaria_all|DPULI_014447
cluster82	Pulicaria_all|DPULI_024146	Pulicaria_all|DPULI_008147	Pulicaria_all|DPULI_008165	Pulicaria_all|DPULI_021101	Pulicaria_all|DPULI_024145	Pulicaria_all|DPULI_025712	Pulicaria_all|DPULI_030662	Pulicaria_all|DPULI_031607	Pulicaria_all|DPULI_031609	Pulicaria_all|DPULI_008150	Pulicaria_all|DPULI_017022	Pulicaria_all|DPULI_017752	Pulicaria_all|DPULI_025711	Pulicaria_all|DPULI_008149	Pulicaria_all|DPULI_031606
cluster83	Pulicaria_all|DPULI_037170	Pulicaria_all|DPULI_037203	Pulicaria_all|DPULI_037363	Pulicaria_all|DPULI_037451	Pulicaria_all|DPULI_037467	Pulicaria_all|DPULI_037581	Pulicaria_all|DPULI_025167	Pulicaria_all|DPULI_037388	Pulex_temperature|DAPPUDRAFT_264304	Pulex_temperature|DAPPUDRAFT_119007	Pulex_temperature|DAPPUDRAFT_259636	Pulex_temperature|DAPPUDRAFT_23444	Pulex_temperature|DAPPUDRAFT_261067	Pulicaria_all|DPULI_013175	Pulex_temperature|DAPPUDRAFT_263840
cluster84	Pulicaria_all|DPULI_028622	Pulicaria_all|DPULI_028620	Pulicaria_all|DPULI_028625	Pulicaria_all|DPULI_031553	Pulicaria_all|DPULI_031557	Pulicaria_all|DPULI_031556	Pulicaria_all|DPULI_005441	Pulicaria_all|DPULI_020862	Pulicaria_all|DPULI_024042	Pulicaria_all|DPULI_033713	Pulicaria_all|DPULI_031550	Pulicaria_all|DPULI_011646	Pulex_temperature|DAPPUDRAFT_65332	Pulicaria_all|DPULI_028616
cluster85	Pulicaria_all|DPULI_000748	Pulicaria_all|DPULI_000576	Pulicaria_all|DPULI_000747	Pulicaria_all|DPULI_002855	Pulicaria_all|DPULI_002856	Pulicaria_all|DPULI_002862	Pulicaria_all|DPULI_003655	Pulicaria_all|DPULI_016819	Pulicaria_all|DPULI_016824	Pulicaria_all|DPULI_025702	Pulicaria_all|DPULI_002858	Pulicaria_all|DPULI_020410	Pulicaria_all|DPULI_027236	Pulex_temperature|DAPPUDRAFT_304017
cluster86	Pulicaria_all|DPULI_024111	Pulicaria_all|DPULI_018233	Pulicaria_all|DPULI_029059	Pulicaria_all|DPULI_029061	Pulicaria_all|DPULI_029063	Pulicaria_all|DPULI_036226	Pulicaria_all|DPULI_025830	Pulicaria_all|DPULI_029056	Pulicaria_all|DPULI_029057	Pulicaria_all|DPULI_029058	Pulicaria_all|DPULI_029060	Pulicaria_all|DPULI_029062	Pulicaria_all|DPULI_032181	Pulicaria_all|DPULI_032180
cluster87	Pulicaria_all|DPULI_032662	Pulicaria_all|DPULI_032664	Pulicaria_all|DPULI_032830	Pulicaria_all|DPULI_032831	Pulicaria_all|DPULI_034613	Pulicaria_all|DPULI_037678	Pulicaria_all|DPULI_037679	Pulicaria_all|DPULI_037709	Pulicaria_all|DPULI_018744	Pulicaria_all|DPULI_032596	Pulicaria_all|DPULI_034672	Pulicaria_all|DPULI_032829	Pulicaria_all|DPULI_032832	Pulicaria_all|DPULI_034733
cluster88	Pulicaria_all|DPULI_027087	Pulicaria_all|DPULI_010170	Pulicaria_all|DPULI_010169	Pulicaria_all|DPULI_010168	Pulicaria_all|DPULI_009462	Pulicaria_all|DPULI_009457	Pulicaria_all|DPULI_009458	Pulicaria_all|DPULI_009463	Pulicaria_all|DPULI_009464	Pulicaria_all|DPULI_009563	Pulicaria_all|DPULI_010183	Pulicaria_all|DPULI_009451	Pulicaria_all|DPULI_010182	Pulex_temperature|DAPPUDRAFT_254833
cluster89	Pulicaria_all|DPULI_007079	Pulicaria_all|DPULI_003244	Pulicaria_all|DPULI_025894	Pulicaria_all|DPULI_023692	Pulicaria_all|DPULI_023691	Pulicaria_all|DPULI_023677	Pulicaria_all|DPULI_029025	Pulicaria_all|DPULI_029145	Pulicaria_all|DPULI_023690	Pulicaria_all|DPULI_023676	Pulicaria_all|DPULI_024405	Pulicaria_all|DPULI_024404	Pulicaria_all|DPULI_024530	Pulicaria_all|DPULI_025895
cluster90	Pulicaria_all|DPULI_029794	Pulicaria_all|DPULI_017725	Pulicaria_all|DPULI_029677	Pulicaria_all|DPULI_029687	Pulicaria_all|DPULI_029719	Pulicaria_all|DPULI_029728	Pulicaria_all|DPULI_029796	Pulicaria_all|DPULI_029893	Pulicaria_all|DPULI_029898	Pulicaria_all|DPULI_029832	Pulicaria_all|DPULI_029831	Pulex_temperature|DAPPUDRAFT_253433	Pulex_kairomone|DAPPUDRAFT_331305	Pulicaria_all|DPULI_029895
cluster91	Pulicaria_all|DPULI_036834	Pulicaria_all|DPULI_016291	Pulicaria_all|DPULI_016297	Pulicaria_all|DPULI_016939	Pulicaria_all|DPULI_034252	Pulicaria_all|DPULI_036832	Pulicaria_all|DPULI_016943	Pulicaria_all|DPULI_016940	Pulicaria_all|DPULI_016941	Pulicaria_all|DPULI_016942	Pulicaria_all|DPULI_034253	Pulicaria_all|DPULI_027491	Pulicaria_all|DPULI_027492	Pulicaria_all|DPULI_027493
cluster92	Pulicaria_all|DPULI_014566	Pulicaria_all|DPULI_002180	Pulicaria_all|DPULI_013799	Pulicaria_all|DPULI_013808	Pulicaria_all|DPULI_014563	Pulicaria_all|DPULI_014565	Pulicaria_all|DPULI_014588	Pulicaria_all|DPULI_014590	Pulicaria_all|DPULI_014591	Pulicaria_all|DPULI_022536	Pulicaria_all|DPULI_022538	Pulicaria_all|DPULI_004725	Pulicaria_all|DPULI_004727	Pulicaria_all|DPULI_004726
cluster93	Pulicaria_all|DPULI_009954	Pulicaria_all|DPULI_006791	Pulicaria_all|DPULI_009460	Pulicaria_all|DPULI_009465	Pulicaria_all|DPULI_009870	Pulicaria_all|DPULI_009871	Pulicaria_all|DPULI_009944	Pulicaria_all|DPULI_009945	Pulicaria_all|DPULI_010075	Pulicaria_all|DPULI_012098	Pulicaria_all|DPULI_012107	Pulicaria_all|DPULI_016818	Pulicaria_all|DPULI_009953	Pulicaria_all|DPULI_009158
cluster94	Pulicaria_all|DPULI_008055	Pulicaria_all|DPULI_005009	Pulicaria_all|DPULI_008050	Pulicaria_all|DPULI_008052	Pulicaria_all|DPULI_013800	Pulicaria_all|DPULI_013809	Pulicaria_all|DPULI_028888	Pulicaria_all|DPULI_028903	Pulicaria_all|DPULI_008051	Pulicaria_all|DPULI_016618	Pulicaria_all|DPULI_016615	Pulicaria_all|DPULI_034618	Pulex_temperature|DAPPUDRAFT_273411	Pulex_temperature|DAPPUDRAFT_331346
cluster95	Pulicaria_all|DPULI_004150	Pulicaria_all|DPULI_001947	Pulicaria_all|DPULI_003351	Pulicaria_all|DPULI_003352	Pulicaria_all|DPULI_004147	Pulicaria_all|DPULI_004149	Pulicaria_all|DPULI_004151	Pulicaria_all|DPULI_004156	Pulicaria_all|DPULI_004157	Pulicaria_all|DPULI_004158	Pulex_temperature|DAPPUDRAFT_64631	Pulicaria_all|DPULI_004155	Pulicaria_all|DPULI_004154	Pulex_temperature|DAPPUDRAFT_110228
cluster96	Pulicaria_all|DPULI_014866	Pulicaria_all|DPULI_014835	Pulicaria_all|DPULI_014838	Pulicaria_all|DPULI_014840	Pulicaria_all|DPULI_014854	Pulicaria_all|DPULI_014857	Pulicaria_all|DPULI_014858	Pulicaria_all|DPULI_014859	Pulicaria_all|DPULI_014861	Pulicaria_all|DPULI_014862	Pulicaria_all|DPULI_014863	Pulicaria_all|DPULI_014864	Pulicaria_all|DPULI_014865	Pulicaria_all|DPULI_014837
cluster97	Pulicaria_all|DPULI_034065	Pulicaria_all|DPULI_032182	Pulicaria_all|DPULI_034066	Pulicaria_all|DPULI_034068	Pulicaria_all|DPULI_034069	Pulicaria_all|DPULI_034070	Pulicaria_all|DPULI_034071	Pulicaria_all|DPULI_034072	Pulicaria_all|DPULI_034073	Pulicaria_all|DPULI_034086	Pulicaria_all|DPULI_034089	Pulicaria_all|DPULI_034172	Pulicaria_all|DPULI_034654	Pulicaria_all|DPULI_034655
cluster98	Pulicaria_all|DPULI_017002	Pulicaria_all|DPULI_016998	Pulicaria_all|DPULI_017504	Pulicaria_all|DPULI_017764	Pulicaria_all|DPULI_031478	Pulicaria_all|DPULI_031533	Pulicaria_all|DPULI_031535	Pulicaria_all|DPULI_017969	Pulicaria_all|DPULI_031477	Pulicaria_all|DPULI_025142	Pulicaria_all|DPULI_016997	Pulicaria_all|DPULI_017503	Pulicaria_all|DPULI_017970	Pulicaria_all|DPULI_017001
cluster99	Pulicaria_all|DPULI_001913	Pulicaria_all|DPULI_017009	Pulicaria_all|DPULI_033374	Pulicaria_all|DPULI_036785	Pulicaria_all|DPULI_013630	Pulicaria_all|DPULI_025221	Pulicaria_all|DPULI_027539	Pulicaria_all|DPULI_032913	Pulicaria_all|DPULI_032915	Pulicaria_all|DPULI_036865	Pulicaria_all|DPULI_037223	Pulicaria_all|DPULI_037719	Pulicaria_all|DPULI_036784	Pulicaria_all|DPULI_001899
cluster100	Pulicaria_all|DPULI_020457	Pulicaria_all|DPULI_003578	Pulicaria_all|DPULI_003573	Pulicaria_all|DPULI_013306	Pulicaria_all|DPULI_013311	Pulicaria_all|DPULI_018852	Pulicaria_all|DPULI_020875	Pulicaria_all|DPULI_003574	Pulicaria_all|DPULI_003577	Pulicaria_all|DPULI_013307	Pulicaria_all|DPULI_013310	Pulicaria_all|DPULI_020874	Pulicaria_all|DPULI_034348	Pulicaria_all|DPULI_004761
cluster101	Pulicaria_all|DPULI_017231	Pulicaria_all|DPULI_009693	Pulicaria_all|DPULI_016713	Pulicaria_all|DPULI_017705	Pulicaria_all|DPULI_017889	Pulicaria_all|DPULI_018714	Pulicaria_all|DPULI_032977	Pulicaria_all|DPULI_031594	Pulicaria_all|DPULI_031595	Pulicaria_all|DPULI_031599	Pulicaria_all|DPULI_031496	Pulicaria_all|DPULI_031587	Pulicaria_all|DPULI_031593	Pulicaria_all|DPULI_031493
cluster102	Pulicaria_all|DPULI_019912	Pulicaria_all|DPULI_000689	Pulicaria_all|DPULI_000778	Pulicaria_all|DPULI_021837	Pulicaria_all|DPULI_027262	Pulicaria_all|DPULI_012610	Pulicaria_all|DPULI_007320	Pulicaria_all|DPULI_009111	Pulicaria_all|DPULI_020156	Pulicaria_all|DPULI_001399	Pulicaria_all|DPULI_018716	Pulicaria_all|DPULI_027248	Pulicaria_all|DPULI_034131	Pulicaria_all|DPULI_009737
cluster103	Pulicaria_all|DPULI_033911	Pulicaria_all|DPULI_016394	Pulicaria_all|DPULI_016390	Pulicaria_all|DPULI_016425	Pulicaria_all|DPULI_016428	Pulicaria_all|DPULI_016389	Pulicaria_all|DPULI_016404	Pulicaria_all|DPULI_016426	Pulicaria_all|DPULI_016430	Pulicaria_all|DPULI_016432	Pulicaria_all|DPULI_036159	Pulicaria_all|DPULI_014940	Pulicaria_all|DPULI_004896	Pulicaria_all|DPULI_036163
cluster104	Pulicaria_all|DPULI_004037	Pulicaria_all|DPULI_003941	Pulicaria_all|DPULI_004035	Pulicaria_all|DPULI_004105	Pulicaria_all|DPULI_016566	Pulicaria_all|DPULI_016591	Pulicaria_all|DPULI_034644	Pulicaria_all|DPULI_034707	Pulicaria_all|DPULI_003086	Pulicaria_all|DPULI_003087	Pulicaria_all|DPULI_017014	Pulicaria_all|DPULI_017028	Pulicaria_all|DPULI_011816	Pulicaria_all|DPULI_034651
cluster105	Pulicaria_all|DPULI_006984	Pulicaria_all|DPULI_001378	Pulicaria_all|DPULI_000453	Pulicaria_all|DPULI_001154	Pulicaria_all|DPULI_001165	Pulicaria_all|DPULI_001182	Pulicaria_all|DPULI_006119	Pulicaria_all|DPULI_025294	Pulicaria_all|DPULI_037069	Pulicaria_all|DPULI_037070	Pulicaria_all|DPULI_037072	Pulicaria_all|DPULI_037073	Pulicaria_all|DPULI_001134	Pulicaria_all|DPULI_001158
cluster106	Pulicaria_all|DPULI_029795	Pulicaria_all|DPULI_028349	Pulicaria_all|DPULI_029686	Pulicaria_all|DPULI_029720	Pulicaria_all|DPULI_029727	Pulicaria_all|DPULI_029797	Pulicaria_all|DPULI_029894	Pulicaria_all|DPULI_022602	Pulicaria_all|DPULI_029718	Pulicaria_all|DPULI_029790	Pulicaria_all|DPULI_029820	Pulicaria_all|DPULI_037611	Pulicaria_all|DPULI_021888	Pulicaria_all|DPULI_029696
cluster107	Pulicaria_all|DPULI_004756	Pulicaria_all|DPULI_004758	Pulicaria_all|DPULI_019973	Pulicaria_all|DPULI_022148	Pulicaria_all|DPULI_022150	Pulicaria_all|DPULI_034235	Pulicaria_all|DPULI_006688	Pulicaria_all|DPULI_034231	Pulicaria_all|DPULI_035576	Pulicaria_all|DPULI_035795	Pulicaria_all|DPULI_007395	Pulex_kairomone|NCBI_GNO_388114	Pulicaria_all|DPULI_034232	Pulicaria_all|DPULI_021348
cluster108	Pulex_temperature|DAPPUDRAFT_260289	Pulex_temperature|DAPPUDRAFT_100188	Pulex_temperature|DAPPUDRAFT_103565	Pulex_temperature|DAPPUDRAFT_106748	Pulex_temperature|DAPPUDRAFT_109262	Pulex_temperature|DAPPUDRAFT_112997	Pulex_temperature|DAPPUDRAFT_116661	Pulex_temperature|DAPPUDRAFT_116736	Pulex_temperature|DAPPUDRAFT_116871	Pulex_temperature|DAPPUDRAFT_118694	Pulex_temperature|DAPPUDRAFT_124365	Pulex_temperature|DAPPUDRAFT_264127	Pulex_temperature|DAPPUDRAFT_274889	Pulex_temperature|DAPPUDRAFT_122499
cluster109	Pulicaria_all|DPULI_013929	Pulicaria_all|DPULI_002220	Pulicaria_all|DPULI_028258	Pulicaria_all|DPULI_020210	Pulicaria_all|DPULI_028141	Pulicaria_all|DPULI_028142	Pulicaria_all|DPULI_028143	Pulicaria_all|DPULI_028146	Pulicaria_all|DPULI_028259	Pulicaria_all|DPULI_028260	Pulicaria_all|DPULI_031678	Pulicaria_all|DPULI_036062	Pulicaria_all|DPULI_036077
cluster110	Pulicaria_all|DPULI_005878	Pulicaria_all|DPULI_005659	Pulicaria_all|DPULI_005660	Pulicaria_all|DPULI_005661	Pulicaria_all|DPULI_005662	Pulicaria_all|DPULI_005664	Pulicaria_all|DPULI_005665	Pulicaria_all|DPULI_005666	Pulicaria_all|DPULI_005667	Pulicaria_all|DPULI_005871	Pulicaria_all|DPULI_005891	Pulicaria_all|DPULI_006842	Pulicaria_all|DPULI_005886
cluster111	Pulicaria_all|DPULI_025764	Pulicaria_all|DPULI_005098	Pulicaria_all|DPULI_007766	Pulicaria_all|DPULI_009288	Pulicaria_all|DPULI_022649	Pulicaria_all|DPULI_025758	Pulicaria_all|DPULI_025777	Pulicaria_all|DPULI_025833	Pulicaria_all|DPULI_033919	Pulicaria_all|DPULI_035155	Pulicaria_all|DPULI_025776	Pulicaria_all|DPULI_009286	Pulicaria_all|DPULI_014245
cluster112	Pulicaria_all|DPULI_014401	Pulicaria_all|DPULI_004449	Pulicaria_all|DPULI_004451	Pulicaria_all|DPULI_005370	Pulicaria_all|DPULI_014089	Pulicaria_all|DPULI_014224	Pulicaria_all|DPULI_014255	Pulicaria_all|DPULI_014256	Pulicaria_all|DPULI_014421	Pulicaria_all|DPULI_014604	Pulicaria_all|DPULI_014847	Pulicaria_all|DPULI_014529	Pulicaria_all|DPULI_014509
cluster113	Pulicaria_all|DPULI_028662	Pulicaria_all|DPULI_014389	Pulicaria_all|DPULI_014394	Pulicaria_all|DPULI_014397	Pulicaria_all|DPULI_014437	Pulicaria_all|DPULI_014438	Pulicaria_all|DPULI_018048	Pulicaria_all|DPULI_018075	Pulicaria_all|DPULI_018076	Pulicaria_all|DPULI_036365	Pulicaria_all|DPULI_020353	Pulicaria_all|DPULI_028661	Pulicaria_all|DPULI_028663
cluster114	Pulicaria_all|DPULI_003734	Pulicaria_all|DPULI_005296	Pulicaria_all|DPULI_009115	Pulicaria_all|DPULI_009135	Pulicaria_all|DPULI_009147	Pulicaria_all|DPULI_010014	Pulicaria_all|DPULI_023362	Pulicaria_all|DPULI_018678	Pulicaria_all|DPULI_004107	Pulicaria_all|DPULI_006357	Pulicaria_all|DPULI_012059	Pulicaria_all|DPULI_018821	Pulicaria_all|DPULI_020207
cluster115	Pulicaria_all|DPULI_026944	Pulicaria_all|DPULI_012321	Pulicaria_all|DPULI_012442	Pulicaria_all|DPULI_012443	Pulicaria_all|DPULI_012444	Pulicaria_all|DPULI_012445	Pulicaria_all|DPULI_012446	Pulicaria_all|DPULI_012447	Pulicaria_all|DPULI_012448	Pulicaria_all|DPULI_019913	Pulicaria_all|DPULI_032691	Pulicaria_all|DPULI_032692	Pulex_temperature|DAPPUDRAFT_123298
cluster116	Pulicaria_all|DPULI_007553	Pulicaria_all|DPULI_013941	Pulicaria_all|DPULI_013958	Pulicaria_all|DPULI_013964	Pulicaria_all|DPULI_013965	Pulicaria_all|DPULI_014263	Pulicaria_all|DPULI_014286	Pulicaria_all|DPULI_014289	Pulicaria_all|DPULI_014305	Pulicaria_all|DPULI_014308	Pulicaria_all|DPULI_014323	Pulicaria_all|DPULI_022540	Pulicaria_all|DPULI_022562
cluster117	Pulicaria_all|DPULI_034562	Pulicaria_all|DPULI_034557	Pulicaria_all|DPULI_034559	Pulicaria_all|DPULI_034560	Pulicaria_all|DPULI_000592	Pulicaria_all|DPULI_000595	Pulicaria_all|DPULI_000599	Pulicaria_all|DPULI_034561	Pulicaria_all|DPULI_000598	Pulicaria_all|DPULI_025014	Pulicaria_all|DPULI_025536	Pulicaria_all|DPULI_034553	Pulicaria_all|DPULI_034555
cluster118	Pulicaria_all|DPULI_001299	Pulicaria_all|DPULI_001288	Pulicaria_all|DPULI_001289	Pulicaria_all|DPULI_001291	Pulicaria_all|DPULI_001292	Pulicaria_all|DPULI_001293	Pulicaria_all|DPULI_001295	Pulicaria_all|DPULI_001297	Pulicaria_all|DPULI_034386	Pulicaria_all|DPULI_001290	Pulex_temperature|DAPPUDRAFT_334894	Pulex_temperature|DAPPUDRAFT_246512	Pulex_temperature|DAPPUDRAFT_68588
cluster119	Pulicaria_all|DPULI_028849	Pulicaria_all|DPULI_021819	Pulicaria_all|DPULI_022011	Pulicaria_all|DPULI_027129	Pulicaria_all|DPULI_009020	Pulicaria_all|DPULI_001060	Pulicaria_all|DPULI_001198	Pulicaria_all|DPULI_001243	Pulicaria_all|DPULI_001245	Pulicaria_all|DPULI_031337	Pulicaria_all|DPULI_032654	Pulicaria_all|DPULI_023388	Pulicaria_all|DPULI_032806
cluster120	Pulicaria_all|DPULI_012982	Pulicaria_all|DPULI_011666	Pulicaria_all|DPULI_011667	Pulicaria_all|DPULI_011668	Pulicaria_all|DPULI_011671	Pulicaria_all|DPULI_012719	Pulicaria_all|DPULI_013743	Pulicaria_all|DPULI_034228	Pulicaria_all|DPULI_007453	Pulicaria_all|DPULI_000856	Pulicaria_all|DPULI_008070	Pulicaria_all|DPULI_034111	Pulex_temperature|DAPPUDRAFT_235531
cluster121	Pulicaria_all|DPULI_034306	Pulicaria_all|DPULI_000310	Pulicaria_all|DPULI_000315	Pulicaria_all|DPULI_000312	Pulicaria_all|DPULI_016763	Pulicaria_all|DPULI_016764	Pulicaria_all|DPULI_016775	Pulicaria_all|DPULI_017211	Pulicaria_all|DPULI_016773	Pulicaria_all|DPULI_017144	Pulicaria_all|DPULI_000317	Pulex_temperature|DAPPUDRAFT_67139	Pulicaria_all|DPULI_037378
cluster122	Pulicaria_all|DPULI_016558	Pulicaria_all|DPULI_014302	Pulicaria_all|DPULI_014271	Pulicaria_all|DPULI_016594	Pulicaria_all|DPULI_003924	Pulicaria_all|DPULI_004051	Pulicaria_all|DPULI_012198	Pulicaria_all|DPULI_012787	Pulicaria_all|DPULI_014632	Pulicaria_all|DPULI_016537	Pulicaria_all|DPULI_016541	Pulicaria_all|DPULI_016553	Pulicaria_all|DPULI_003937
cluster123	Pulicaria_all|DPULI_029793	Pulicaria_all|DPULI_029816	Pulicaria_all|DPULI_029700	Pulicaria_all|DPULI_029663	Pulicaria_all|DPULI_029695	Pulicaria_all|DPULI_029744	Pulicaria_all|DPULI_029738	Pulicaria_all|DPULI_029742	Pulicaria_all|DPULI_029750	Pulicaria_all|DPULI_029697	Pulicaria_all|DPULI_029917	Pulicaria_all|DPULI_029707	Pulex_temperature|DAPPUDRAFT_331310
cluster124	Pulicaria_all|DPULI_025620	Pulicaria_all|DPULI_009779	Pulicaria_all|DPULI_005501	Pulicaria_all|DPULI_007484	Pulicaria_all|DPULI_018148	Pulicaria_all|DPULI_014120	Pulicaria_all|DPULI_014127	Pulicaria_all|DPULI_014185	Pulicaria_all|DPULI_014325	Pulicaria_all|DPULI_023994	Pulicaria_all|DPULI_007719	Pulex_temperature|DAPPUDRAFT_96608	Pulicaria_all|DPULI_001228
cluster125	Pulicaria_all|DPULI_031747	Pulicaria_all|DPULI_031740	Pulicaria_all|DPULI_031741	Pulicaria_all|DPULI_031743	Pulicaria_all|DPULI_031744	Pulicaria_all|DPULI_031745	Pulicaria_all|DPULI_031746	Pulicaria_all|DPULI_031748	Pulicaria_all|DPULI_031749	Pulicaria_all|DPULI_031750	Pulicaria_all|DPULI_031752	Pulicaria_all|DPULI_031753	Pulicaria_all|DPULI_031754
cluster126	Pulicaria_all|DPULI_007218	Pulicaria_all|DPULI_020854	Pulicaria_all|DPULI_031781	Pulicaria_all|DPULI_007048	Pulicaria_all|DPULI_007200	Pulicaria_all|DPULI_009766	Pulicaria_all|DPULI_014258	Pulicaria_all|DPULI_031782	Pulicaria_all|DPULI_001142	Pulicaria_all|DPULI_009084	Pulicaria_all|DPULI_029086	Pulicaria_all|DPULI_032100	Pulex_temperature|DAPPUDRAFT_120717
cluster127	Pulicaria_all|DPULI_024375	Pulicaria_all|DPULI_007019	Pulicaria_all|DPULI_011986	Pulicaria_all|DPULI_019000	Pulicaria_all|DPULI_034185	Pulicaria_all|DPULI_012805	Pulicaria_all|DPULI_012794	Pulicaria_all|DPULI_020269	Pulicaria_all|DPULI_020861	Pulicaria_all|DPULI_032265	Pulicaria_all|DPULI_006088	Pulicaria_all|DPULI_017932	Pulicaria_all|DPULI_031930
cluster128	Pulicaria_all|DPULI_014607	Pulicaria_all|DPULI_009289	Pulicaria_all|DPULI_009290	Pulicaria_all|DPULI_009292	Pulicaria_all|DPULI_009406	Pulicaria_all|DPULI_014608	Pulicaria_all|DPULI_016636	Pulicaria_all|DPULI_018578	Pulicaria_all|DPULI_026911	Pulicaria_all|DPULI_026908	Pulicaria_all|DPULI_016715	Pulicaria_all|DPULI_016717
cluster129	Pulicaria_all|DPULI_004613	Pulicaria_all|DPULI_004612	Pulicaria_all|DPULI_004616	Pulicaria_all|DPULI_004617	Pulicaria_all|DPULI_004618	Pulicaria_all|DPULI_004715	Pulicaria_all|DPULI_005106	Pulicaria_all|DPULI_005123	Pulicaria_all|DPULI_005124	Pulicaria_all|DPULI_004628	Pulicaria_all|DPULI_004439	Pulicaria_all|DPULI_005125
cluster130	Pulicaria_all|DPULI_019015	Pulicaria_all|DPULI_019016	Pulicaria_all|DPULI_019017	Pulicaria_all|DPULI_019019	Pulicaria_all|DPULI_019021	Pulicaria_all|DPULI_019008	Pulicaria_all|DPULI_019018	Pulicaria_all|DPULI_019020	Pulicaria_all|DPULI_019023	Pulicaria_all|DPULI_016281	Pulicaria_all|DPULI_027176	Pulicaria_all|DPULI_001903
cluster131	Pulicaria_all|DPULI_026540	Pulicaria_all|DPULI_020938	Pulicaria_all|DPULI_032153	Pulicaria_all|DPULI_035581	Pulicaria_all|DPULI_035661	Pulicaria_all|DPULI_011774	Pulicaria_all|DPULI_023411	Pulicaria_all|DPULI_032212	Pulicaria_all|DPULI_007676	Pulicaria_all|DPULI_020267	Pulicaria_all|DPULI_005266	Pulicaria_all|DPULI_009105
cluster132	Pulicaria_all|DPULI_025725	Pulicaria_all|DPULI_004287	Pulicaria_all|DPULI_014895	Pulicaria_all|DPULI_023332	Pulicaria_all|DPULI_025566	Pulicaria_all|DPULI_025574	Pulicaria_all|DPULI_014905	Pulicaria_all|DPULI_025567	Pulicaria_all|DPULI_004270	Pulicaria_all|DPULI_004285	Pulicaria_all|DPULI_013083	Pulicaria_all|DPULI_004288
cluster133	Pulicaria_all|DPULI_013882	Pulicaria_all|DPULI_013880	Pulicaria_all|DPULI_013881	Pulicaria_all|DPULI_013883	Pulicaria_all|DPULI_013884	Pulicaria_all|DPULI_013912	Pulicaria_all|DPULI_013914	Pulicaria_all|DPULI_013915	Pulicaria_all|DPULI_013917	Pulicaria_all|DPULI_013944	Pulicaria_all|DPULI_013913	Pulicaria_all|DPULI_013916
cluster134	Pulicaria_all|DPULI_036468	Pulicaria_all|DPULI_034591	Pulicaria_all|DPULI_036465	Pulicaria_all|DPULI_036466	Pulicaria_all|DPULI_035563	Pulicaria_all|DPULI_009267	Pulicaria_all|DPULI_013378	Pulicaria_all|DPULI_031144	Pulicaria_all|DPULI_009266	Pulicaria_all|DPULI_035562	Pulicaria_all|DPULI_030917	Pulicaria_all|DPULI_031141
cluster135	Pulicaria_all|DPULI_030122	Pulicaria_all|DPULI_030212	Pulicaria_all|DPULI_028838	Pulicaria_all|DPULI_028844	Pulicaria_all|DPULI_030001	Pulicaria_all|DPULI_030032	Pulicaria_all|DPULI_030053	Pulicaria_all|DPULI_030138	Pulicaria_all|DPULI_030228	Pulicaria_all|DPULI_030231	Pulicaria_all|DPULI_030234	Pulex_kairomone|hxAUG25s2123g90t1
cluster136	Pulicaria_all|DPULI_036086	Pulicaria_all|DPULI_036088	Pulicaria_all|DPULI_022554	Pulicaria_all|DPULI_002771	Pulicaria_all|DPULI_021191	Pulicaria_all|DPULI_022546	Pulicaria_all|DPULI_022549	Pulicaria_all|DPULI_022552	Pulicaria_all|DPULI_036004	Pulicaria_all|DPULI_036090	Pulicaria_all|DPULI_036092	Pulicaria_all|DPULI_036131
cluster137	Pulicaria_all|DPULI_028461	Pulicaria_all|DPULI_031765	Pulicaria_all|DPULI_031519	Pulicaria_all|DPULI_028400	Pulicaria_all|DPULI_028488	Pulicaria_all|DPULI_030419	Pulicaria_all|DPULI_031772	Pulicaria_all|DPULI_031773	Pulex_temperature|DAPPUDRAFT_327909	Pulicaria_all|DPULI_028179	Pulicaria_all|DPULI_031764	Pulicaria_all|DPULI_028178
cluster138	Pulicaria_all|DPULI_028532	Pulicaria_all|DPULI_025435	Pulicaria_all|DPULI_028565	Pulicaria_all|DPULI_028566	Pulicaria_all|DPULI_028810	Pulicaria_all|DPULI_029022	Pulicaria_all|DPULI_029146	Pulicaria_all|DPULI_018693	Pulicaria_all|DPULI_000928	Pulicaria_all|DPULI_000921	Pulicaria_all|DPULI_018692	Pulicaria_all|DPULI_029023
cluster139	Pulicaria_all|DPULI_003946	Pulicaria_all|DPULI_003927	Pulicaria_all|DPULI_014064	Pulicaria_all|DPULI_014068	Pulicaria_all|DPULI_014078	Pulicaria_all|DPULI_014162	Pulicaria_all|DPULI_014510	Pulicaria_all|DPULI_029753	Pulicaria_all|DPULI_029799	Pulicaria_all|DPULI_003943	Pulicaria_all|DPULI_033590	Pulicaria_all|DPULI_005600
cluster140	Pulicaria_all|DPULI_027334	Pulicaria_all|DPULI_034187	Pulicaria_all|DPULI_004712	Pulicaria_all|DPULI_018069	Pulicaria_all|DPULI_020277	Pulicaria_all|DPULI_020881	Pulicaria_all|DPULI_021544	Pulicaria_all|DPULI_034015	Pulicaria_all|DPULI_034186	Pulicaria_all|DPULI_035852	Pulicaria_all|DPULI_003591	Pulicaria_all|DPULI_005557
cluster141	Pulicaria_all|DPULI_005892	Pulicaria_all|DPULI_005750	Pulicaria_all|DPULI_006034	Pulicaria_all|DPULI_006036	Pulicaria_all|DPULI_006140	Pulicaria_all|DPULI_006840	Pulicaria_all|DPULI_006841	Pulicaria_all|DPULI_000476	Pulicaria_all|DPULI_005798	Pulicaria_all|DPULI_006031	Pulicaria_all|DPULI_006152	Pulicaria_all|DPULI_006030
cluster142	Pulicaria_all|DPULI_014257	Pulicaria_all|DPULI_016934	Pulicaria_all|DPULI_025366	Pulicaria_all|DPULI_029029	Pulicaria_all|DPULI_030246	Pulicaria_all|DPULI_030264	Pulicaria_all|DPULI_030266	Pulicaria_all|DPULI_037597	Pulex_temperature|DAPPUDRAFT_327021	Pulicaria_all|DPULI_037338	Pulicaria_all|DPULI_016777	Pulicaria_all|DPULI_028995
cluster143	Pulicaria_all|DPULI_014610	Pulicaria_all|DPULI_013646	Pulicaria_all|DPULI_014564	Pulicaria_all|DPULI_014567	Pulicaria_all|DPULI_014568	Pulicaria_all|DPULI_014589	Pulicaria_all|DPULI_014592	Pulicaria_all|DPULI_014609	Pulicaria_all|DPULI_014611	Pulicaria_all|DPULI_013644	Pulicaria_all|DPULI_013645	Pulicaria_all|DPULI_014593
cluster144	Pulicaria_all|DPULI_022535	Pulicaria_all|DPULI_022331	Pulicaria_all|DPULI_004276	Pulicaria_all|DPULI_005443	Pulicaria_all|DPULI_012918	Pulicaria_all|DPULI_022495	Pulicaria_all|DPULI_022497	Pulicaria_all|DPULI_022498	Pulicaria_all|DPULI_022588	Pulicaria_all|DPULI_022770	Pulicaria_all|DPULI_025469	Pulicaria_all|DPULI_031692
cluster145	Pulicaria_all|DPULI_002468	Pulicaria_all|DPULI_003198	Pulicaria_all|DPULI_007785	Pulicaria_all|DPULI_011919	Pulicaria_all|DPULI_011923	Pulicaria_all|DPULI_011930	Pulicaria_all|DPULI_020517	Pulicaria_all|DPULI_022418	Pulicaria_all|DPULI_037443	Pulicaria_all|DPULI_000238	Pulicaria_all|DPULI_033340	Pulex_temperature|DAPPUDRAFT_333736
cluster146	Pulicaria_all|DPULI_006005	Pulicaria_all|DPULI_006139	Pulicaria_all|DPULI_006240	Pulicaria_all|DPULI_006244	Pulicaria_all|DPULI_006241	Pulicaria_all|DPULI_024676	Pulicaria_all|DPULI_009016	Pulicaria_all|DPULI_008992	Pulicaria_all|DPULI_022238	Pulicaria_all|DPULI_022239	Pulicaria_all|DPULI_022368	Pulicaria_all|DPULI_033087
cluster147	Pulicaria_all|DPULI_032672	Pulicaria_all|DPULI_006696	Pulicaria_all|DPULI_032671	Pulicaria_all|DPULI_032644	Pulicaria_all|DPULI_032613	Pulicaria_all|DPULI_032663	Pulicaria_all|DPULI_032665	Pulicaria_all|DPULI_030054	Pulicaria_all|DPULI_030137	Pulicaria_all|DPULI_030227	Pulicaria_all|DPULI_030233	Pulicaria_all|DPULI_006695
cluster148	Pulicaria_all|DPULI_021142	Pulicaria_all|DPULI_000304	Pulicaria_all|DPULI_033665	Pulicaria_all|DPULI_034518	Pulicaria_all|DPULI_034438	Pulicaria_all|DPULI_034443	Pulicaria_all|DPULI_034439	Pulicaria_all|DPULI_034434	Pulicaria_all|DPULI_036127	Pulicaria_all|DPULI_002796	Pulicaria_all|DPULI_012045	Pulicaria_all|DPULI_017452
cluster149	Pulicaria_all|DPULI_025621	Pulicaria_all|DPULI_006950	Pulicaria_all|DPULI_019926	Pulicaria_all|DPULI_025319	Pulicaria_all|DPULI_025333	Pulicaria_all|DPULI_025521	Pulicaria_all|DPULI_025558	Pulicaria_all|DPULI_025624	Pulicaria_all|DPULI_025625	Pulicaria_all|DPULI_025634	Pulicaria_all|DPULI_006957	Pulicaria_all|DPULI_025622
cluster150	Pulicaria_all|DPULI_037483	Pulicaria_all|DPULI_028763	Pulicaria_all|DPULI_037092	Pulicaria_all|DPULI_037159	Pulicaria_all|DPULI_037163	Pulicaria_all|DPULI_037435	Pulicaria_all|DPULI_037440	Pulicaria_all|DPULI_037441	Pulicaria_all|DPULI_037587	Pulicaria_all|DPULI_037436	Pulex_temperature|DAPPUDRAFT_325185	Pulex_temperature|DAPPUDRAFT_336789
cluster151	Pulicaria_all|DPULI_036304	Pulicaria_all|DPULI_036297	Pulicaria_all|DPULI_036820	Pulicaria_all|DPULI_006296	Pulicaria_all|DPULI_006297	Pulicaria_all|DPULI_025073	Pulicaria_all|DPULI_025074	Pulicaria_all|DPULI_036822	Pulicaria_all|DPULI_036843	Pulicaria_all|DPULI_028085	Pulicaria_all|DPULI_036819	Pulicaria_all|DPULI_036303
cluster152	Pulicaria_all|DPULI_007940	Pulicaria_all|DPULI_006739	Pulicaria_all|DPULI_018893	Pulicaria_all|DPULI_020373	Pulicaria_all|DPULI_020529	Pulicaria_all|DPULI_020530	Pulicaria_all|DPULI_024280	Pulicaria_all|DPULI_024516	Pulicaria_all|DPULI_025705	Pulicaria_all|DPULI_036383	Pulicaria_all|DPULI_023596	Pulicaria_all|DPULI_035469
cluster153	Pulicaria_all|DPULI_027423	Pulicaria_all|DPULI_027396	Pulicaria_all|DPULI_027407	Pulicaria_all|DPULI_027415	Pulicaria_all|DPULI_027419	Pulicaria_all|DPULI_027406	Pulicaria_all|DPULI_027412	Pulicaria_all|DPULI_027424	Pulicaria_all|DPULI_027418	Pulicaria_all|DPULI_027405	Pulicaria_all|DPULI_027411	Pulicaria_all|DPULI_027414
cluster154	Pulicaria_all|DPULI_027553	Pulicaria_all|DPULI_009560	Pulicaria_all|DPULI_020154	Pulicaria_all|DPULI_023581	Pulicaria_all|DPULI_023609	Pulicaria_all|DPULI_027554	Pulicaria_all|DPULI_028645	Pulicaria_all|DPULI_035805	Pulicaria_all|DPULI_036148	Pulicaria_all|DPULI_028098	Pulicaria_all|DPULI_028282	Pulicaria_all|DPULI_036566
cluster155	Pulicaria_all|DPULI_016305	Pulicaria_all|DPULI_012387	Pulicaria_all|DPULI_016397	Pulicaria_all|DPULI_016418	Pulicaria_all|DPULI_016400	Pulicaria_all|DPULI_016398	Pulicaria_all|DPULI_035999	Pulicaria_all|DPULI_033043	Pulicaria_all|DPULI_016399	Pulicaria_all|DPULI_016401	Pulicaria_all|DPULI_016402	Pulicaria_all|DPULI_032884
cluster156	Pulicaria_all|DPULI_017665	Pulicaria_all|DPULI_006281	Pulicaria_all|DPULI_017998	Pulicaria_all|DPULI_037144	Pulicaria_all|DPULI_037341	Pulicaria_all|DPULI_037500	Pulicaria_all|DPULI_037667	Pulicaria_all|DPULI_031217	Pulicaria_all|DPULI_032971	Pulicaria_all|DPULI_037740	Pulicaria_all|DPULI_037741	Pulicaria_all|DPULI_017600
cluster157	Pulicaria_all|DPULI_016574	Pulicaria_all|DPULI_022084	Pulicaria_all|DPULI_037546	Pulicaria_all|DPULI_037010	Pulicaria_all|DPULI_037331	Pulicaria_all|DPULI_037472	Pulicaria_all|DPULI_037691	Pulicaria_all|DPULI_022083	Pulex_temperature|DAPPUDRAFT_122528	Pulex_temperature|DAPPUDRAFT_122775	Pulex_temperature|DAPPUDRAFT_117567	Pulex_temperature|DAPPUDRAFT_328453
cluster158	Pulicaria_all|DPULI_025018	Pulicaria_all|DPULI_000697	Pulicaria_all|DPULI_009586	Pulicaria_all|DPULI_009587	Pulicaria_all|DPULI_016272	Pulicaria_all|DPULI_016517	Pulicaria_all|DPULI_016519	Pulicaria_all|DPULI_018391	Pulicaria_all|DPULI_025021	Pulicaria_all|DPULI_028305	Pulicaria_all|DPULI_017745	Pulex_temperature|DAPPUDRAFT_64710
cluster159	Pulicaria_all|DPULI_003953	Pulicaria_all|DPULI_003950	Pulicaria_all|DPULI_003951	Pulicaria_all|DPULI_003954	Pulicaria_all|DPULI_003960	Pulicaria_all|DPULI_004018	Pulicaria_all|DPULI_004024	Pulicaria_all|DPULI_004026	Pulicaria_all|DPULI_004027	Pulicaria_all|DPULI_003957	Pulicaria_all|DPULI_004022	Pulex_temperature|DAPPUDRAFT_110140
cluster160	Pulicaria_all|DPULI_016261	Pulicaria_all|DPULI_036403	Pulicaria_all|DPULI_035283	Pulicaria_all|DPULI_018616	Pulicaria_all|DPULI_019042	Pulicaria_all|DPULI_035272	Pulicaria_all|DPULI_016266	Pulicaria_all|DPULI_001249	Pulicaria_all|DPULI_001364	Pulicaria_all|DPULI_012593	Pulex_temperature|DAPPUDRAFT_97225	Pulicaria_all|DPULI_016267
cluster161	Pulex_temperature|DAPPUDRAFT_101955	Pulex_temperature|DAPPUDRAFT_104783	Pulex_temperature|DAPPUDRAFT_232164	Pulex_temperature|DAPPUDRAFT_232167	Pulex_temperature|DAPPUDRAFT_257869	Pulex_temperature|DAPPUDRAFT_257872	Pulex_temperature|DAPPUDRAFT_263344	Pulex_temperature|DAPPUDRAFT_318140	Pulex_temperature|DAPPUDRAFT_244784	Pulex_temperature|DAPPUDRAFT_311213	Pulex_temperature|DAPPUDRAFT_271337	Pulex_temperature|DAPPUDRAFT_252045
cluster162	Pulicaria_all|DPULI_017020	Pulicaria_all|DPULI_011802	Pulicaria_all|DPULI_017012	Pulicaria_all|DPULI_035774	Pulicaria_all|DPULI_035775	Pulicaria_all|DPULI_011893	Pulicaria_all|DPULI_011913	Pulicaria_all|DPULI_035776	Pulicaria_all|DPULI_017061	Pulicaria_all|DPULI_011801	Pulicaria_all|DPULI_035773
cluster163	Pulicaria_all|DPULI_021801	Pulicaria_all|DPULI_006259	Pulicaria_all|DPULI_010134	Pulicaria_all|DPULI_013191	Pulicaria_all|DPULI_017188	Pulicaria_all|DPULI_021792	Pulicaria_all|DPULI_021809	Pulicaria_all|DPULI_031538	Pulicaria_all|DPULI_013304	Pulicaria_all|DPULI_031369	Pulicaria_all|DPULI_031532
cluster164	Pulicaria_all|DPULI_033616	Pulicaria_all|DPULI_006216	Pulicaria_all|DPULI_006020	Pulicaria_all|DPULI_016695	Pulicaria_all|DPULI_018218	Pulicaria_all|DPULI_006095	Pulicaria_all|DPULI_016753	Pulicaria_all|DPULI_017195	Pulicaria_all|DPULI_032048	Pulicaria_all|DPULI_005984	Pulicaria_all|DPULI_005963
cluster165	Pulicaria_all|DPULI_028403	Pulicaria_all|DPULI_009068	Pulicaria_all|DPULI_025575	Pulicaria_all|DPULI_025600	Pulicaria_all|DPULI_028356	Pulicaria_all|DPULI_028463	Pulicaria_all|DPULI_028490	Pulicaria_all|DPULI_035411	Pulicaria_all|DPULI_035415	Pulicaria_all|DPULI_013363	Pulicaria_all|DPULI_028468
cluster166	Pulicaria_all|DPULI_027503	Pulicaria_all|DPULI_005948	Pulicaria_all|DPULI_012319	Pulicaria_all|DPULI_024660	Pulicaria_all|DPULI_028123	Pulicaria_all|DPULI_002392	Pulicaria_all|DPULI_004422	Pulicaria_all|DPULI_005960	Pulicaria_all|DPULI_018782	Pulicaria_all|DPULI_003456	Pulicaria_all|DPULI_023997
cluster167	Pulicaria_all|DPULI_020636	Pulicaria_all|DPULI_009580	Pulicaria_all|DPULI_022537	Pulicaria_all|DPULI_022727	Pulicaria_all|DPULI_026593	Pulicaria_all|DPULI_036635	Pulicaria_all|DPULI_009371	Pulicaria_all|DPULI_022596	Pulicaria_all|DPULI_022615	Pulicaria_all|DPULI_022728	Pulicaria_all|DPULI_022761
cluster168	Pulicaria_all|DPULI_030571	Pulicaria_all|DPULI_012843	Pulicaria_all|DPULI_026988	Pulicaria_all|DPULI_003557	Pulicaria_all|DPULI_003676	Pulicaria_all|DPULI_020813	Pulicaria_all|DPULI_034737	Pulicaria_all|DPULI_018565	Pulicaria_all|DPULI_003631	Pulicaria_all|DPULI_003651	Pulicaria_all|DPULI_012621
cluster169	Pulicaria_all|DPULI_012729	Pulicaria_all|DPULI_022515	Pulicaria_all|DPULI_036319	Pulicaria_all|DPULI_036807	Pulicaria_all|DPULI_012728	Pulicaria_all|DPULI_018192	Pulicaria_all|DPULI_019983	Pulicaria_all|DPULI_025596	Pulicaria_all|DPULI_031793	Pulicaria_all|DPULI_007660	Pulicaria_all|DPULI_031732
cluster170	Pulicaria_all|DPULI_001318	Pulicaria_all|DPULI_001316	Pulicaria_all|DPULI_001317	Pulicaria_all|DPULI_002742	Pulicaria_all|DPULI_007390	Pulicaria_all|DPULI_009806	Pulicaria_all|DPULI_011750	Pulicaria_all|DPULI_024414	Pulicaria_all|DPULI_024574	Pulicaria_all|DPULI_030842	Pulicaria_all|DPULI_026979
cluster171	Pulicaria_all|DPULI_005014	Pulicaria_all|DPULI_004334	Pulicaria_all|DPULI_035918	Pulicaria_all|DPULI_020310	Pulicaria_all|DPULI_036511	Pulicaria_all|DPULI_007203	Pulicaria_all|DPULI_033883	Pulicaria_all|DPULI_020460	Pulicaria_all|DPULI_007606	Pulicaria_all|DPULI_018128	Pulicaria_all|DPULI_007578
cluster172	Pulicaria_all|DPULI_037639	Pulicaria_all|DPULI_022030	Pulicaria_all|DPULI_027775	Pulicaria_all|DPULI_001475	Pulicaria_all|DPULI_004434	Pulicaria_all|DPULI_017150	Pulicaria_all|DPULI_017113	Pulicaria_all|DPULI_024931	Pulicaria_all|DPULI_006284	Pulicaria_all|DPULI_024932	Pulex_temperature|DAPPUDRAFT_322219
cluster173	Pulicaria_all|DPULI_033006	Pulicaria_all|DPULI_000080	Pulicaria_all|DPULI_000085	Pulicaria_all|DPULI_000094	Pulicaria_all|DPULI_000095	Pulicaria_all|DPULI_028570	Pulicaria_all|DPULI_028569	Pulicaria_all|DPULI_000079	Pulicaria_all|DPULI_000088	Pulicaria_all|DPULI_028583	Pulicaria_all|DPULI_033005
cluster174	Pulicaria_all|DPULI_028752	Pulicaria_all|DPULI_028719	Pulicaria_all|DPULI_028747	Pulicaria_all|DPULI_028753	Pulicaria_all|DPULI_037585	Pulicaria_all|DPULI_037586	Pulicaria_all|DPULI_014433	Pulicaria_all|DPULI_027039	Pulicaria_all|DPULI_026840	Pulicaria_all|DPULI_027040	Pulex_temperature|DAPPUDRAFT_240540
cluster175	Pulicaria_all|DPULI_013619	Pulicaria_all|DPULI_013617	Pulicaria_all|DPULI_017847	Pulicaria_all|DPULI_035745	Pulicaria_all|DPULI_037233	Pulicaria_all|DPULI_037310	Pulicaria_all|DPULI_037311	Pulicaria_all|DPULI_037312	Pulicaria_all|DPULI_037333	Pulicaria_all|DPULI_013648	Pulicaria_all|DPULI_013649
cluster176	Pulicaria_all|DPULI_005668	Pulicaria_all|DPULI_026588	Pulicaria_all|DPULI_027372	Pulicaria_all|DPULI_029113	Pulicaria_all|DPULI_029115	Pulicaria_all|DPULI_029118	Pulicaria_all|DPULI_029122	Pulicaria_all|DPULI_023724	Pulicaria_all|DPULI_029028	Pulicaria_all|DPULI_029109	Pulicaria_all|DPULI_029142
cluster177	Pulicaria_all|DPULI_014641	Pulicaria_all|DPULI_014267	Pulicaria_all|DPULI_014375	Pulicaria_all|DPULI_014378	Pulicaria_all|DPULI_014923	Pulicaria_all|DPULI_024472	Pulicaria_all|DPULI_001277	Pulicaria_all|DPULI_014377	Pulicaria_all|DPULI_014380	Pulicaria_all|DPULI_014381	Pulicaria_all|DPULI_014376
cluster178	Pulicaria_all|DPULI_006977	Pulicaria_all|DPULI_007232	Pulicaria_all|DPULI_007233	Pulicaria_all|DPULI_025968	Pulicaria_all|DPULI_017025	Pulicaria_all|DPULI_025715	Pulicaria_all|DPULI_006834	Pulicaria_all|DPULI_008143	Pulicaria_all|DPULI_025964	Pulicaria_all|DPULI_006976	Pulicaria_all|DPULI_008142
cluster179	Pulicaria_all|DPULI_020327	Pulicaria_all|DPULI_024370	Pulicaria_all|DPULI_002691	Pulicaria_all|DPULI_005575	Pulicaria_all|DPULI_017712	Pulicaria_all|DPULI_021577	Pulicaria_all|DPULI_022129	Pulicaria_all|DPULI_028046	Pulicaria_all|DPULI_036030	Pulicaria_all|DPULI_037491	Pulex_temperature|DAPPUDRAFT_262125
cluster180	Pulicaria_all|DPULI_037221	Pulicaria_all|DPULI_037531	Pulicaria_all|DPULI_037547	Pulicaria_all|DPULI_037398	Pulicaria_all|DPULI_037305	Pulicaria_all|DPULI_037322	Pulicaria_all|DPULI_037463	Pulicaria_all|DPULI_037535	Pulicaria_all|DPULI_037309	Pulex_temperature|DAPPUDRAFT_273569	Pulicaria_all|DPULI_008929
cluster181	Pulicaria_all|DPULI_013322	Pulicaria_all|DPULI_020519	Pulicaria_all|DPULI_016846	Pulicaria_all|DPULI_007240	Pulicaria_all|DPULI_010154	Pulicaria_all|DPULI_010155	Pulicaria_all|DPULI_012627	Pulicaria_all|DPULI_018367	Pulicaria_all|DPULI_018372	Pulicaria_all|DPULI_035461	Pulicaria_all|DPULI_013323
cluster182	Pulicaria_all|DPULI_010077	Pulicaria_all|DPULI_009876	Pulicaria_all|DPULI_009950	Pulicaria_all|DPULI_010076	Pulicaria_all|DPULI_010078	Pulicaria_all|DPULI_009873	Pulicaria_all|DPULI_009957	Pulicaria_all|DPULI_028471	Pulicaria_all|DPULI_009942	Pulicaria_all|DPULI_009956	Pulicaria_all|DPULI_009940
cluster183	Pulicaria_all|DPULI_007819	Pulicaria_all|DPULI_003580	Pulicaria_all|DPULI_013661	Pulicaria_all|DPULI_027869	Pulicaria_all|DPULI_018185	Pulicaria_all|DPULI_004909	Pulicaria_all|DPULI_009133	Pulicaria_all|DPULI_013722	Pulicaria_all|DPULI_016391	Pulicaria_all|DPULI_035837
cluster184	Pulicaria_all|DPULI_037512	Pulicaria_all|DPULI_001801	Pulicaria_all|DPULI_033059	Pulicaria_all|DPULI_033078	Pulicaria_all|DPULI_037427	Pulicaria_all|DPULI_033077	Pulicaria_all|DPULI_031590	Pulicaria_all|DPULI_033058	Pulicaria_all|DPULI_033250	Pulex_temperature|DAPPUDRAFT_330843
cluster185	Pulicaria_all|DPULI_011967	Pulicaria_all|DPULI_007271	Pulicaria_all|DPULI_009040	Pulicaria_all|DPULI_009045	Pulicaria_all|DPULI_018149	Pulicaria_all|DPULI_018151	Pulicaria_all|DPULI_018214	Pulicaria_all|DPULI_020211	Pulicaria_all|DPULI_009041	Pulicaria_all|DPULI_001909
cluster186	Pulicaria_all|DPULI_034633	Pulicaria_all|DPULI_035352	Pulicaria_all|DPULI_025992	Pulicaria_all|DPULI_025995	Pulicaria_all|DPULI_025941	Pulicaria_all|DPULI_025991	Pulicaria_all|DPULI_025994	Pulicaria_all|DPULI_025940	Pulicaria_all|DPULI_025996	Pulicaria_all|DPULI_025939
cluster187	Pulicaria_all|DPULI_007755	Pulicaria_all|DPULI_007756	Pulicaria_all|DPULI_027155	Pulicaria_all|DPULI_031776	Pulicaria_all|DPULI_005256	Pulicaria_all|DPULI_007758	Pulicaria_all|DPULI_006702	Pulicaria_all|DPULI_031416	Pulicaria_all|DPULI_001402	Pulicaria_all|DPULI_007757
cluster188	Pulicaria_all|DPULI_013876	Pulicaria_all|DPULI_000837	Pulicaria_all|DPULI_003283	Pulicaria_all|DPULI_008040	Pulicaria_all|DPULI_013874	Pulicaria_all|DPULI_024686	Pulicaria_all|DPULI_031010	Pulex_temperature|DAPPUDRAFT_29136	Pulicaria_all|DPULI_000734	Pulicaria_all|DPULI_005556
cluster189	Pulicaria_all|DPULI_020443	Pulicaria_all|DPULI_020441	Pulicaria_all|DPULI_020438	Pulicaria_all|DPULI_020439	Pulicaria_all|DPULI_020440	Pulicaria_all|DPULI_020442	Pulicaria_all|DPULI_026590	Pulicaria_all|DPULI_020447	Pulicaria_all|DPULI_020625	Pulex_temperature|DAPPUDRAFT_9105
cluster190	Pulicaria_all|DPULI_007658	Pulicaria_all|DPULI_002674	Pulicaria_all|DPULI_007871	Pulicaria_all|DPULI_018008	Pulicaria_all|DPULI_000334	Pulicaria_all|DPULI_004173	Pulicaria_all|DPULI_028017	Pulicaria_all|DPULI_004186	Pulicaria_all|DPULI_035491	Pulicaria_all|DPULI_005004
cluster191	Pulicaria_all|DPULI_000329	Pulicaria_all|DPULI_000325	Pulicaria_all|DPULI_000326	Pulicaria_all|DPULI_000751	Pulicaria_all|DPULI_000753	Pulicaria_all|DPULI_001211	Pulicaria_all|DPULI_001212	Pulicaria_all|DPULI_001220	Pulicaria_all|DPULI_001221	Pulicaria_all|DPULI_027452
cluster192	Pulicaria_all|DPULI_016527	Pulicaria_all|DPULI_008903	Pulicaria_all|DPULI_016708	Pulicaria_all|DPULI_017642	Pulicaria_all|DPULI_016703	Pulicaria_all|DPULI_008905	Pulicaria_all|DPULI_020570	Pulicaria_all|DPULI_035021	Pulicaria_all|DPULI_016709	Pulicaria_all|DPULI_006342
cluster193	Pulicaria_all|DPULI_005323	Pulicaria_all|DPULI_005321	Pulicaria_all|DPULI_005322	Pulicaria_all|DPULI_005324	Pulicaria_all|DPULI_005325	Pulicaria_all|DPULI_014310	Pulicaria_all|DPULI_005320	Pulicaria_all|DPULI_005326	Pulicaria_all|DPULI_037168	Pulicaria_all|DPULI_014643
cluster194	Pulicaria_all|DPULI_034024	Pulicaria_all|DPULI_032341	Pulicaria_all|DPULI_002229	Pulicaria_all|DPULI_007689	Pulicaria_all|DPULI_007702	Pulicaria_all|DPULI_020724	Pulicaria_all|DPULI_023952	Pulicaria_all|DPULI_023953	Pulicaria_all|DPULI_024121	Pulicaria_all|DPULI_024321
cluster195	Pulicaria_all|DPULI_003223	Pulicaria_all|DPULI_002609	Pulicaria_all|DPULI_003221	Pulicaria_all|DPULI_035642	Pulicaria_all|DPULI_036446	Pulicaria_all|DPULI_002604	Pulicaria_all|DPULI_002612	Pulicaria_all|DPULI_003220	Pulicaria_all|DPULI_003227	Pulicaria_all|DPULI_035643
cluster196	Pulicaria_all|DPULI_027889	Pulicaria_all|DPULI_006895	Pulicaria_all|DPULI_006923	Pulicaria_all|DPULI_001476	Pulicaria_all|DPULI_016860	Pulicaria_all|DPULI_016861	Pulicaria_all|DPULI_025341	Pulicaria_all|DPULI_027890	Pulicaria_all|DPULI_027893	Pulicaria_all|DPULI_031207
cluster197	Pulicaria_all|DPULI_009619	Pulicaria_all|DPULI_001256	Pulicaria_all|DPULI_001349	Pulicaria_all|DPULI_004755	Pulicaria_all|DPULI_004771	Pulicaria_all|DPULI_004773	Pulicaria_all|DPULI_016360	Pulicaria_all|DPULI_028820	Pulicaria_all|DPULI_035389	Pulex_temperature|DAPPUDRAFT_99029
cluster198	Pulicaria_all|DPULI_003834	Pulicaria_all|DPULI_003803	Pulicaria_all|DPULI_003804	Pulicaria_all|DPULI_003805	Pulicaria_all|DPULI_003806	Pulicaria_all|DPULI_003830	Pulicaria_all|DPULI_003831	Pulicaria_all|DPULI_029857	Pulicaria_all|DPULI_036382	Pulicaria_all|DPULI_003832
cluster199	Pulicaria_all|DPULI_011912	Pulicaria_all|DPULI_000274	Pulicaria_all|DPULI_011814	Pulicaria_all|DPULI_011894	Pulicaria_all|DPULI_011898	Pulicaria_all|DPULI_011907	Pulicaria_all|DPULI_014293	Pulicaria_all|DPULI_034650	Pulicaria_all|DPULI_034649	Pulicaria_all|DPULI_014282
cluster200	Pulicaria_all|DPULI_031982	Pulicaria_all|DPULI_025755	Pulicaria_all|DPULI_025757	Pulicaria_all|DPULI_025778	Pulicaria_all|DPULI_025779	Pulicaria_all|DPULI_025781	Pulicaria_all|DPULI_025321	Pulicaria_all|DPULI_025765	Pulicaria_all|DPULI_025320	Pulex_temperature|DAPPUDRAFT_302024
cluster201	Pulicaria_all|DPULI_028825	Pulicaria_all|DPULI_028501	Pulicaria_all|DPULI_007574	Pulicaria_all|DPULI_011612	Pulicaria_all|DPULI_028475	Pulicaria_all|DPULI_028477	Pulicaria_all|DPULI_028498	Pulicaria_all|DPULI_028824	Pulicaria_all|DPULI_011611	Pulicaria_all|DPULI_028500
cluster202	Pulicaria_all|DPULI_026385	Pulicaria_all|DPULI_033651	Pulicaria_all|DPULI_013073	Pulicaria_all|DPULI_017455	Pulicaria_all|DPULI_017460	Pulicaria_all|DPULI_033668	Pulicaria_all|DPULI_033700	Pulicaria_all|DPULI_010112	Pulicaria_all|DPULI_026457	Pulicaria_all|DPULI_022219
cluster203	Pulicaria_all|DPULI_021131	Pulicaria_all|DPULI_009949	Pulicaria_all|DPULI_010070	Pulicaria_all|DPULI_011715	Pulicaria_all|DPULI_011939	Pulicaria_all|DPULI_017909	Pulicaria_all|DPULI_018293	Pulicaria_all|DPULI_026673	Pulicaria_all|DPULI_033162	Pulicaria_all|DPULI_026608
cluster204	Pulicaria_all|DPULI_026850	Pulicaria_all|DPULI_022518	Pulicaria_all|DPULI_026843	Pulicaria_all|DPULI_026844	Pulicaria_all|DPULI_026851	Pulicaria_all|DPULI_028229	Pulicaria_all|DPULI_028230	Pulicaria_all|DPULI_028234	Pulicaria_all|DPULI_028317	Pulicaria_all|DPULI_037574
cluster205	Pulicaria_all|DPULI_028402	Pulicaria_all|DPULI_028462	Pulicaria_all|DPULI_028489	Pulicaria_all|DPULI_006892	Pulicaria_all|DPULI_006908	Pulicaria_all|DPULI_008064	Pulicaria_all|DPULI_008073	Pulicaria_all|DPULI_008108	Pulicaria_all|DPULI_008075	Pulicaria_all|DPULI_020060
cluster206	Pulicaria_all|DPULI_013417	Pulicaria_all|DPULI_002460	Pulicaria_all|DPULI_017869	Pulicaria_all|DPULI_031328	Pulicaria_all|DPULI_031329	Pulicaria_all|DPULI_013095	Pulicaria_all|DPULI_025915	Pulicaria_all|DPULI_025923	Pulicaria_all|DPULI_028150	Pulicaria_all|DPULI_033083
cluster207	Pulicaria_all|DPULI_009415	Pulicaria_all|DPULI_003754	Pulicaria_all|DPULI_005795	Pulicaria_all|DPULI_009821	Pulicaria_all|DPULI_014314	Pulicaria_all|DPULI_014615	Pulicaria_all|DPULI_008099	Pulicaria_all|DPULI_024546	Pulicaria_all|DPULI_025253	Pulicaria_all|DPULI_029692
cluster208	Pulicaria_all|DPULI_009527	Pulicaria_all|DPULI_007955	Pulicaria_all|DPULI_009525	Pulicaria_all|DPULI_009526	Pulicaria_all|DPULI_009592	Pulicaria_all|DPULI_031584	Pulicaria_all|DPULI_031585	Pulicaria_all|DPULI_034045	Pulicaria_all|DPULI_034047	Pulicaria_all|DPULI_034049
cluster209	Pulicaria_all|DPULI_032577	Pulicaria_all|DPULI_020739	Pulicaria_all|DPULI_032548	Pulicaria_all|DPULI_032563	Pulicaria_all|DPULI_032564	Pulicaria_all|DPULI_032570	Pulicaria_all|DPULI_032571	Pulicaria_all|DPULI_032572	Pulicaria_all|DPULI_032578	Pulex_temperature|DAPPUDRAFT_9317
cluster210	Pulicaria_all|DPULI_014390	Pulicaria_all|DPULI_014395	Pulicaria_all|DPULI_018042	Pulicaria_all|DPULI_018044	Pulicaria_all|DPULI_018047	Pulicaria_all|DPULI_014436	Pulicaria_all|DPULI_027673	Pulicaria_all|DPULI_027681	Pulicaria_all|DPULI_024269	Pulex_temperature|DAPPUDRAFT_100718
cluster211	Pulicaria_all|DPULI_029924	Pulicaria_all|DPULI_029862	Pulicaria_all|DPULI_029922	Pulicaria_all|DPULI_029954	Pulicaria_all|DPULI_029956	Pulicaria_all|DPULI_029957	Pulicaria_all|DPULI_029972	Pulicaria_all|DPULI_029979	Pulicaria_all|DPULI_029890	Pulicaria_all|DPULI_029925
cluster212	Pulicaria_all|DPULI_020991	Pulicaria_all|DPULI_002811	Pulicaria_all|DPULI_005615	Pulicaria_all|DPULI_005616	Pulicaria_all|DPULI_005617	Pulicaria_all|DPULI_005618	Pulicaria_all|DPULI_005620	Pulicaria_all|DPULI_005621	Pulicaria_all|DPULI_018898	Pulicaria_all|DPULI_021147
cluster213	Pulicaria_all|DPULI_025700	Pulicaria_all|DPULI_003764	Pulicaria_all|DPULI_009309	Pulicaria_all|DPULI_009310	Pulicaria_all|DPULI_009646	Pulicaria_all|DPULI_035607	Pulicaria_all|DPULI_036216	Pulicaria_all|DPULI_036215	Pulicaria_all|DPULI_036219	Pulicaria_all|DPULI_036217
cluster214	Pulicaria_all|DPULI_024619	Pulicaria_all|DPULI_001725	Pulicaria_all|DPULI_005465	Pulicaria_all|DPULI_005639	Pulicaria_all|DPULI_007168	Pulicaria_all|DPULI_007330	Pulicaria_all|DPULI_007078	Pulicaria_all|DPULI_007169	Pulicaria_all|DPULI_007170	Pulicaria_all|DPULI_007332
cluster215	Pulicaria_all|DPULI_025411	Pulicaria_all|DPULI_001195	Pulicaria_all|DPULI_002564	Pulicaria_all|DPULI_004759	Pulicaria_all|DPULI_012104	Pulicaria_all|DPULI_012204	Pulicaria_all|DPULI_022835	Pulicaria_all|DPULI_025349	Pulicaria_all|DPULI_026997	Pulicaria_all|DPULI_027637
cluster216	Pulicaria_all|DPULI_016366	Pulicaria_all|DPULI_016375	Pulicaria_all|DPULI_016376	Pulicaria_all|DPULI_016378	Pulicaria_all|DPULI_016414	Pulicaria_all|DPULI_016416	Pulicaria_all|DPULI_016417	Pulicaria_all|DPULI_016957	Pulicaria_all|DPULI_016970	Pulicaria_all|DPULI_016371
cluster217	Pulicaria_all|DPULI_022522	Pulicaria_all|DPULI_020831	Pulicaria_all|DPULI_020833	Pulicaria_all|DPULI_022524	Pulicaria_all|DPULI_030066	Pulicaria_all|DPULI_030067	Pulicaria_all|DPULI_030070	Pulicaria_all|DPULI_030076	Pulicaria_all|DPULI_030077	Pulicaria_all|DPULI_030075
cluster218	Pulicaria_all|DPULI_011915	Pulicaria_all|DPULI_011891	Pulicaria_all|DPULI_011945	Pulicaria_all|DPULI_011946	Pulicaria_all|DPULI_011951	Pulicaria_all|DPULI_011952	Pulicaria_all|DPULI_016339	Pulicaria_all|DPULI_011944	Pulicaria_all|DPULI_011950	Pulicaria_all|DPULI_011953
cluster219	Pulicaria_all|DPULI_004565	Pulicaria_all|DPULI_004387	Pulicaria_all|DPULI_004388	Pulicaria_all|DPULI_004462	Pulicaria_all|DPULI_004630	Pulicaria_all|DPULI_004631	Pulicaria_all|DPULI_004884	Pulicaria_all|DPULI_004917	Pulicaria_all|DPULI_011831	Pulicaria_all|DPULI_004566
cluster220	Pulicaria_all|DPULI_005250	Pulicaria_all|DPULI_005226	Pulicaria_all|DPULI_026786	Pulicaria_all|DPULI_026800	Pulicaria_all|DPULI_026803	Pulicaria_all|DPULI_026806	Pulicaria_all|DPULI_030838	Pulicaria_all|DPULI_030925	Pulicaria_all|DPULI_030926	Pulicaria_all|DPULI_026804
cluster221	Pulicaria_all|DPULI_029148	Pulicaria_all|DPULI_006766	Pulicaria_all|DPULI_006767	Pulicaria_all|DPULI_006768	Pulicaria_all|DPULI_006774	Pulicaria_all|DPULI_006775	Pulicaria_all|DPULI_028982	Pulicaria_all|DPULI_029019	Pulicaria_all|DPULI_029020	Pulicaria_all|DPULI_029149
cluster222	Pulicaria_all|DPULI_028942	Pulicaria_all|DPULI_028815	Pulicaria_all|DPULI_037582	Pulicaria_all|DPULI_025841	Pulicaria_all|DPULI_025843	Pulicaria_all|DPULI_028647	Pulicaria_all|DPULI_028933	Pulicaria_all|DPULI_028937	Pulicaria_all|DPULI_037593	Pulicaria_all|DPULI_028941
cluster223	Pulicaria_all|DPULI_037702	Pulex_temperature|DAPPUDRAFT_253226	Pulex_temperature|DAPPUDRAFT_119871	Pulex_temperature|DAPPUDRAFT_123594	Pulex_temperature|DAPPUDRAFT_228978	Pulex_temperature|DAPPUDRAFT_260327	Pulex_temperature|DAPPUDRAFT_330065	Pulex_temperature|DAPPUDRAFT_336603	Pulex_temperature|DAPPUDRAFT_120532	Pulex_temperature|DAPPUDRAFT_327803
cluster224	Pulicaria_all|DPULI_022855	Pulicaria_all|DPULI_006902	Pulicaria_all|DPULI_022846	Pulicaria_all|DPULI_022851	Pulicaria_all|DPULI_022858	Pulicaria_all|DPULI_032194	Pulicaria_all|DPULI_006887	Pulicaria_all|DPULI_006885	Pulicaria_all|DPULI_006889
cluster225	Pulicaria_all|DPULI_020092	Pulicaria_all|DPULI_020091	Pulicaria_all|DPULI_020093	Pulicaria_all|DPULI_012266	Pulicaria_all|DPULI_009729	Pulicaria_all|DPULI_032218	Pulicaria_all|DPULI_012545	Pulicaria_all|DPULI_025640	Pulicaria_all|DPULI_031943
cluster226	Pulicaria_all|DPULI_033984	Pulicaria_all|DPULI_027854	Pulicaria_all|DPULI_033991	Pulicaria_all|DPULI_034637	Pulicaria_all|DPULI_034638	Pulicaria_all|DPULI_034639	Pulicaria_all|DPULI_034640	Pulex_kairomone|DAPPUDRAFT_23177	Pulex_temperature|DAPPUDRAFT_14857
cluster227	Pulicaria_all|DPULI_002772	Pulicaria_all|DPULI_002769	Pulicaria_all|DPULI_022555	Pulicaria_all|DPULI_002762	Pulicaria_all|DPULI_000715	Pulicaria_all|DPULI_000790	Pulicaria_all|DPULI_002768	Pulicaria_all|DPULI_022543	Pulex_kairomone|hxJGI_V11_308903
cluster228	Pulicaria_all|DPULI_014476	Pulicaria_all|DPULI_004893	Pulicaria_all|DPULI_004936	Pulicaria_all|DPULI_005027	Pulicaria_all|DPULI_005029	Pulicaria_all|DPULI_005702	Pulicaria_all|DPULI_004931	Pulicaria_all|DPULI_004940	Pulicaria_all|DPULI_005706
cluster229	Pulicaria_all|DPULI_035291	Pulicaria_all|DPULI_032468	Pulicaria_all|DPULI_035307	Pulex_temperature|DAPPUDRAFT_107654	Pulicaria_all|DPULI_014831	Pulicaria_all|DPULI_014616	Pulicaria_all|DPULI_014829	Pulicaria_all|DPULI_014830	Pulicaria_all|DPULI_022606
cluster230	Pulicaria_all|DPULI_031479	Pulicaria_all|DPULI_006003	Pulicaria_all|DPULI_007281	Pulicaria_all|DPULI_024278	Pulicaria_all|DPULI_031484	Pulicaria_all|DPULI_036760	Pulicaria_all|DPULI_025355	Pulicaria_all|DPULI_024183	Pulicaria_all|DPULI_025363
cluster231	Pulicaria_all|DPULI_017905	Pulicaria_all|DPULI_004636	Pulicaria_all|DPULI_004557	Pulicaria_all|DPULI_004472	Pulicaria_all|DPULI_004553	Pulicaria_all|DPULI_004552	Pulicaria_all|DPULI_004495	Pulicaria_all|DPULI_004622	Pulicaria_all|DPULI_005875
cluster232	Pulicaria_all|DPULI_013952	Pulicaria_all|DPULI_013873	Pulicaria_all|DPULI_013925	Pulicaria_all|DPULI_013926	Pulicaria_all|DPULI_013927	Pulicaria_all|DPULI_013950	Pulicaria_all|DPULI_013951	Pulicaria_all|DPULI_013924	Pulicaria_all|DPULI_013949
cluster233	Pulicaria_all|DPULI_006022	Pulicaria_all|DPULI_005904	Pulicaria_all|DPULI_027961	Pulicaria_all|DPULI_028302	Pulicaria_all|DPULI_028955	Pulicaria_all|DPULI_028966	Pulicaria_all|DPULI_034107	Pulicaria_all|DPULI_026408	Pulicaria_all|DPULI_026891
cluster234	Pulicaria_all|DPULI_014795	Pulicaria_all|DPULI_014557	Pulicaria_all|DPULI_014560	Pulicaria_all|DPULI_014595	Pulicaria_all|DPULI_014791	Pulicaria_all|DPULI_014534	Pulicaria_all|DPULI_014586	Pulicaria_all|DPULI_021284	Pulicaria_all|DPULI_030640
cluster235	Pulicaria_all|DPULI_029834	Pulicaria_all|DPULI_029767	Pulicaria_all|DPULI_029987	Pulicaria_all|DPULI_029988	Pulicaria_all|DPULI_030111	Pulicaria_all|DPULI_022723	Pulex_kairomone|hxAUG26res70g71t1	Pulicaria_all|DPULI_029981	Pulicaria_all|DPULI_029982
cluster236	Pulicaria_all|DPULI_020470	Pulicaria_all|DPULI_000191	Pulicaria_all|DPULI_000206	Pulicaria_all|DPULI_009114	Pulicaria_all|DPULI_012298	Pulicaria_all|DPULI_018009	Pulicaria_all|DPULI_030490	Pulicaria_all|DPULI_030501	Pulicaria_all|DPULI_034578
cluster237	Pulicaria_all|DPULI_005588	Pulicaria_all|DPULI_000363	Pulicaria_all|DPULI_013312	Pulicaria_all|DPULI_013441	Pulicaria_all|DPULI_005587	Pulicaria_all|DPULI_005586	Pulicaria_all|DPULI_000365	Pulicaria_all|DPULI_000321	Pulicaria_all|DPULI_026454
cluster238	Pulicaria_all|DPULI_018329	Pulicaria_all|DPULI_018228	Pulicaria_all|DPULI_018408	Pulicaria_all|DPULI_020942	Pulicaria_all|DPULI_023630	Pulicaria_all|DPULI_029701	Pulicaria_all|DPULI_029709	Pulicaria_all|DPULI_020253	Pulicaria_all|DPULI_024130
cluster239	Pulicaria_all|DPULI_001247	Pulicaria_all|DPULI_001018	Pulicaria_all|DPULI_001246	Pulicaria_all|DPULI_001069	Pulicaria_all|DPULI_001040	Pulicaria_all|DPULI_001041	Pulicaria_all|DPULI_001014	Pulicaria_all|DPULI_001306	Pulex_temperature|DAPPUDRAFT_235740
cluster240	Pulicaria_all|DPULI_011769	Pulicaria_all|DPULI_001925	Pulicaria_all|DPULI_024154	Pulicaria_all|DPULI_027067	Pulicaria_all|DPULI_030784	Pulicaria_all|DPULI_003539	Pulicaria_all|DPULI_026440	Pulicaria_all|DPULI_026517	Pulicaria_all|DPULI_007074
cluster241	Pulicaria_all|DPULI_000429	Pulicaria_all|DPULI_000419	Pulicaria_all|DPULI_000420	Pulicaria_all|DPULI_000422	Pulicaria_all|DPULI_000423	Pulicaria_all|DPULI_000428	Pulicaria_all|DPULI_004445	Pulicaria_all|DPULI_004447	Pulicaria_all|DPULI_037027
cluster242	Pulicaria_all|DPULI_033338	Pulicaria_all|DPULI_005736	Pulicaria_all|DPULI_005941	Pulicaria_all|DPULI_006808	Pulicaria_all|DPULI_009533	Pulicaria_all|DPULI_009675	Pulicaria_all|DPULI_035444	Pulicaria_all|DPULI_006254	Pulicaria_all|DPULI_035445
cluster243	Pulicaria_all|DPULI_009819	Pulicaria_all|DPULI_004686	Pulicaria_all|DPULI_009818	Pulicaria_all|DPULI_012895	Pulicaria_all|DPULI_012902	Pulicaria_all|DPULI_012905	Pulicaria_all|DPULI_013690	Pulicaria_all|DPULI_016975	Pulicaria_all|DPULI_007868
cluster244	Pulicaria_all|DPULI_003364	Pulicaria_all|DPULI_003373	Pulicaria_all|DPULI_004145	Pulicaria_all|DPULI_011838	Pulicaria_all|DPULI_011839	Pulicaria_all|DPULI_011836	Pulicaria_all|DPULI_011834	Pulicaria_all|DPULI_017137	Pulex_temperature|DAPPUDRAFT_110217
cluster245	Pulicaria_all|DPULI_035992	Pulicaria_all|DPULI_003156	Pulicaria_all|DPULI_014173	Pulicaria_all|DPULI_027858	Pulicaria_all|DPULI_027859	Pulicaria_all|DPULI_032749	Pulicaria_all|DPULI_005543	Pulicaria_all|DPULI_023520	Pulicaria_all|DPULI_023523
cluster246	Pulicaria_all|DPULI_032234	Pulicaria_all|DPULI_004821	Pulicaria_all|DPULI_005298	Pulicaria_all|DPULI_007837	Pulicaria_all|DPULI_014149	Pulicaria_all|DPULI_014150	Pulicaria_all|DPULI_014151	Pulicaria_all|DPULI_034470	Pulicaria_all|DPULI_014152
cluster247	Pulicaria_all|DPULI_020017	Pulicaria_all|DPULI_020010	Pulicaria_all|DPULI_020012	Pulicaria_all|DPULI_020014	Pulicaria_all|DPULI_020015	Pulicaria_all|DPULI_020016	Pulicaria_all|DPULI_020918	Pulicaria_all|DPULI_020920	Pulicaria_all|DPULI_020922
cluster248	Pulicaria_all|DPULI_028813	Pulicaria_all|DPULI_011609	Pulicaria_all|DPULI_011610	Pulicaria_all|DPULI_028476	Pulicaria_all|DPULI_028499	Pulicaria_all|DPULI_028823	Pulicaria_all|DPULI_028826	Pulicaria_all|DPULI_028827	Pulicaria_all|DPULI_020425
cluster249	Pulicaria_all|DPULI_008906	Pulicaria_all|DPULI_016732	Pulicaria_all|DPULI_016733	Pulicaria_all|DPULI_016736	Pulicaria_all|DPULI_017190	Pulicaria_all|DPULI_033635	Pulicaria_all|DPULI_005594	Pulicaria_all|DPULI_013573	Pulicaria_all|DPULI_016622
cluster250	Pulicaria_all|DPULI_005678	Pulicaria_all|DPULI_005384	Pulicaria_all|DPULI_005385	Pulicaria_all|DPULI_005390	Pulicaria_all|DPULI_005910	Pulicaria_all|DPULI_028637	Pulicaria_all|DPULI_031857	Pulicaria_all|DPULI_033165	Pulicaria_all|DPULI_028653
cluster251	Pulicaria_all|DPULI_016379	Pulicaria_all|DPULI_016381	Pulicaria_all|DPULI_016412	Pulicaria_all|DPULI_016491	Pulicaria_all|DPULI_035146	Pulicaria_all|DPULI_016380	Pulicaria_all|DPULI_016471	Pulex_temperature|DAPPUDRAFT_320097	Pulex_temperature|DAPPUDRAFT_104936
cluster252	Pulicaria_all|DPULI_032201	Pulicaria_all|DPULI_002741	Pulicaria_all|DPULI_004465	Pulicaria_all|DPULI_007396	Pulicaria_all|DPULI_009120	Pulicaria_all|DPULI_012301	Pulicaria_all|DPULI_017652	Pulicaria_all|DPULI_024926	Pulicaria_all|DPULI_035408
cluster253	Pulicaria_all|DPULI_028355	Pulicaria_all|DPULI_023557	Pulicaria_all|DPULI_024611	Pulicaria_all|DPULI_028173	Pulicaria_all|DPULI_028174	Pulicaria_all|DPULI_028404	Pulicaria_all|DPULI_028464	Pulicaria_all|DPULI_028469	Pulicaria_all|DPULI_028491
cluster254	Pulicaria_all|DPULI_036588	Pulicaria_all|DPULI_009215	Pulicaria_all|DPULI_003457	Pulicaria_all|DPULI_020102	Pulicaria_all|DPULI_031892	Pulicaria_all|DPULI_031918	Pulicaria_all|DPULI_031920	Pulicaria_all|DPULI_033333	Pulicaria_all|DPULI_035692
cluster255	Pulicaria_all|DPULI_031655	Pulicaria_all|DPULI_000704	Pulicaria_all|DPULI_020904	Pulicaria_all|DPULI_030657	Pulicaria_all|DPULI_005013	Pulicaria_all|DPULI_004701	Pulicaria_all|DPULI_017252	Pulicaria_all|DPULI_034039	Pulicaria_all|DPULI_031002
cluster256	Pulicaria_all|DPULI_027704	Pulicaria_all|DPULI_027705	Pulicaria_all|DPULI_021305	Pulicaria_all|DPULI_014332	Pulicaria_all|DPULI_005065	Pulicaria_all|DPULI_019002	Pulicaria_all|DPULI_022274	Pulicaria_all|DPULI_035201	Pulicaria_all|DPULI_035202
cluster257	Pulicaria_all|DPULI_033164	Pulicaria_all|DPULI_005386	Pulicaria_all|DPULI_005391	Pulicaria_all|DPULI_005677	Pulicaria_all|DPULI_005911	Pulicaria_all|DPULI_028638	Pulicaria_all|DPULI_028651	Pulicaria_all|DPULI_028652	Pulicaria_all|DPULI_031856
cluster258	Pulicaria_all|DPULI_014908	Pulicaria_all|DPULI_014546	Pulicaria_all|DPULI_014776	Pulicaria_all|DPULI_014778	Pulicaria_all|DPULI_014899	Pulicaria_all|DPULI_014913	Pulicaria_all|DPULI_035712	Pulicaria_all|DPULI_014901	Pulicaria_all|DPULI_014910
cluster259	Pulicaria_all|DPULI_006940	Pulicaria_all|DPULI_006944	Pulicaria_all|DPULI_016413	Pulicaria_all|DPULI_001922	Pulicaria_all|DPULI_018153	Pulicaria_all|DPULI_006942	Pulicaria_all|DPULI_006945	Pulicaria_all|DPULI_035263	Pulicaria_all|DPULI_006941
cluster260	Pulicaria_all|DPULI_008893	Pulicaria_all|DPULI_005787	Pulicaria_all|DPULI_034907	Pulicaria_all|DPULI_036299	Pulicaria_all|DPULI_005788	Pulicaria_all|DPULI_008894	Pulicaria_all|DPULI_035325	Pulicaria_all|DPULI_035360	Pulicaria_all|DPULI_036306
cluster261	Pulicaria_all|DPULI_023751	Pulicaria_all|DPULI_032138	Pulicaria_all|DPULI_026879	Pulicaria_all|DPULI_017766	Pulicaria_all|DPULI_018844	Pulicaria_all|DPULI_030619	Pulicaria_all|DPULI_004128	Pulicaria_all|DPULI_009200	Pulicaria_all|DPULI_031656
cluster262	Pulicaria_all|DPULI_034547	Pulicaria_all|DPULI_001160	Pulicaria_all|DPULI_001697	Pulicaria_all|DPULI_005368	Pulicaria_all|DPULI_006751	Pulicaria_all|DPULI_035328	Pulicaria_all|DPULI_035144	Pulex_temperature|DAPPUDRAFT_117515	Pulex_temperature|DAPPUDRAFT_115288
cluster263	Pulicaria_all|DPULI_037286	Pulicaria_all|DPULI_006975	Pulicaria_all|DPULI_011614	Pulicaria_all|DPULI_025901	Pulicaria_all|DPULI_030440	Pulicaria_all|DPULI_037285	Pulicaria_all|DPULI_025899	Pulicaria_all|DPULI_030439	Pulicaria_all|DPULI_006972
cluster264	Pulicaria_all|DPULI_003404	Pulicaria_all|DPULI_010089	Pulicaria_all|DPULI_022701	Pulicaria_all|DPULI_022829	Pulicaria_all|DPULI_028724	Pulicaria_all|DPULI_003403	Pulicaria_all|DPULI_010088	Pulicaria_all|DPULI_028722	Pulicaria_all|DPULI_028723
cluster265	Pulicaria_all|DPULI_028561	Pulicaria_all|DPULI_000152	Pulicaria_all|DPULI_000171	Pulicaria_all|DPULI_000184	Pulicaria_all|DPULI_028573	Pulicaria_all|DPULI_028574	Pulicaria_all|DPULI_000151	Pulicaria_all|DPULI_009496	Pulicaria_all|DPULI_028575
cluster266	Pulicaria_all|DPULI_022354	Pulicaria_all|DPULI_011660	Pulicaria_all|DPULI_022358	Pulicaria_all|DPULI_028635	Pulicaria_all|DPULI_035733	Pulicaria_all|DPULI_022351	Pulicaria_all|DPULI_031997	Pulicaria_all|DPULI_012833	Pulicaria_all|DPULI_022353
cluster267	Pulicaria_all|DPULI_005143	Pulicaria_all|DPULI_005133	Pulicaria_all|DPULI_005160	Pulicaria_all|DPULI_007490	Pulicaria_all|DPULI_004378	Pulicaria_all|DPULI_004582	Pulicaria_all|DPULI_004601	Pulicaria_all|DPULI_004602	Pulicaria_all|DPULI_005142
cluster268	Pulicaria_all|DPULI_018255	Pulicaria_all|DPULI_018254	Pulicaria_all|DPULI_018263	Pulicaria_all|DPULI_018876	Pulicaria_all|DPULI_022508	Pulicaria_all|DPULI_018600	Pulicaria_all|DPULI_018599	Pulicaria_all|DPULI_018601	Pulicaria_all|DPULI_018602
cluster269	Pulicaria_all|DPULI_001850	Pulicaria_all|DPULI_001680	Pulicaria_all|DPULI_001855	Pulicaria_all|DPULI_023408	Pulicaria_all|DPULI_023415	Pulicaria_all|DPULI_023419	Pulicaria_all|DPULI_024669	Pulicaria_all|DPULI_028607	Pulicaria_all|DPULI_032045
cluster270	Pulicaria_all|DPULI_007573	Pulicaria_all|DPULI_037039	Pulicaria_all|DPULI_037616	Pulicaria_all|DPULI_006703	Pulicaria_all|DPULI_016262	Pulicaria_all|DPULI_016675	Pulicaria_all|DPULI_019039	Pulicaria_all|DPULI_035292	Pulicaria_all|DPULI_016265
cluster271	Pulicaria_all|DPULI_028239	Pulicaria_all|DPULI_001853	Pulicaria_all|DPULI_004581	Pulicaria_all|DPULI_014471	Pulicaria_all|DPULI_024369	Pulicaria_all|DPULI_027117	Pulicaria_all|DPULI_034697	Pulicaria_all|DPULI_022195	Pulex_temperature|DAPPUDRAFT_96782
cluster272	Pulicaria_all|DPULI_026677	Pulicaria_all|DPULI_000655	Pulicaria_all|DPULI_006918	Pulicaria_all|DPULI_006925	Pulicaria_all|DPULI_019898	Pulicaria_all|DPULI_010068	Pulicaria_all|DPULI_000654	Pulicaria_all|DPULI_004827	Pulicaria_all|DPULI_006258
cluster273	Pulicaria_all|DPULI_006752	Pulicaria_all|DPULI_010082	Pulex_temperature|DAPPUDRAFT_107218	Pulicaria_all|DPULI_014209	Pulicaria_all|DPULI_012475	Pulicaria_all|DPULI_014039	Pulicaria_all|DPULI_013921	Pulex_temperature|DAPPUDRAFT_66464	Pulex_temperature|DAPPUDRAFT_55085
cluster274	Pulicaria_all|DPULI_020394	Pulicaria_all|DPULI_030092	Pulicaria_all|DPULI_030093	Pulicaria_all|DPULI_022190	Pulicaria_all|DPULI_030090	Pulicaria_all|DPULI_030265	Pulicaria_all|DPULI_030418	Pulicaria_all|DPULI_031808	Pulicaria_all|DPULI_030247
cluster275	Pulicaria_all|DPULI_018934	Pulicaria_all|DPULI_018253	Pulicaria_all|DPULI_018935	Pulicaria_all|DPULI_018936	Pulicaria_all|DPULI_018943	Pulicaria_all|DPULI_018944	Pulicaria_all|DPULI_018945	Pulicaria_all|DPULI_018930	Pulex_temperature|DAPPUDRAFT_339212
cluster276	Pulicaria_all|DPULI_006874	Pulicaria_all|DPULI_006878	Pulicaria_all|DPULI_018667	Pulicaria_all|DPULI_024626	Pulicaria_all|DPULI_006877	Pulicaria_all|DPULI_024902	Pulicaria_all|DPULI_027888	Pulicaria_all|DPULI_006879	Pulicaria_all|DPULI_006896
cluster277	Pulicaria_all|DPULI_005081	Pulicaria_all|DPULI_004428	Pulicaria_all|DPULI_004509	Pulicaria_all|DPULI_033803	Pulicaria_all|DPULI_033868	Pulicaria_all|DPULI_004505	Pulex_temperature|DAPPUDRAFT_252889	Pulicaria_all|DPULI_004475	Pulicaria_all|DPULI_004549
cluster278	Pulicaria_all|DPULI_037100	Pulicaria_all|DPULI_002882	Pulicaria_all|DPULI_033762	Pulicaria_all|DPULI_037096	Pulicaria_all|DPULI_037099	Pulicaria_all|DPULI_002993	Pulicaria_all|DPULI_012838	Pulicaria_all|DPULI_012839	Pulicaria_all|DPULI_023902
cluster279	Pulicaria_all|DPULI_032509	Pulicaria_all|DPULI_017840	Pulicaria_all|DPULI_032514	Pulicaria_all|DPULI_000468	Pulicaria_all|DPULI_005828	Pulicaria_all|DPULI_006149	Pulicaria_all|DPULI_006161	Pulicaria_all|DPULI_017837	Pulicaria_all|DPULI_005778
cluster280	Pulicaria_all|DPULI_024214	Pulicaria_all|DPULI_003355	Pulicaria_all|DPULI_003349	Pulicaria_all|DPULI_003347	Pulicaria_all|DPULI_003353	Pulicaria_all|DPULI_024213	Pulicaria_all|DPULI_024215	Pulicaria_all|DPULI_003346	Pulicaria_all|DPULI_020113
cluster281	Pulicaria_all|DPULI_027864	Pulex_kairomone|DAPPUDRAFT_265234	Pulex_temperature|DAPPUDRAFT_264462	Pulicaria_all|DPULI_016448	Pulex_temperature|DAPPUDRAFT_105633	Pulex_temperature|DAPPUDRAFT_107058	Pulex_temperature|DAPPUDRAFT_250635	Pulex_temperature|DAPPUDRAFT_107504	Pulex_temperature|DAPPUDRAFT_339259
cluster282	Pulicaria_all|DPULI_003918	Pulicaria_all|DPULI_024219	Pulicaria_all|DPULI_023800	Pulicaria_all|DPULI_023801	Pulicaria_all|DPULI_023802	Pulicaria_all|DPULI_023832	Pulicaria_all|DPULI_023833	Pulicaria_all|DPULI_023853	Pulicaria_all|DPULI_030405
cluster283	Pulicaria_all|DPULI_033719	Pulicaria_all|DPULI_001244	Pulicaria_all|DPULI_026639	Pulicaria_all|DPULI_032649	Pulicaria_all|DPULI_017767	Pulicaria_all|DPULI_000831	Pulicaria_all|DPULI_005859	Pulicaria_all|DPULI_002173	Pulicaria_all|DPULI_000962
cluster284	Pulicaria_all|DPULI_013859	Pulicaria_all|DPULI_013858	Pulicaria_all|DPULI_031156	Pulicaria_all|DPULI_031157	Pulicaria_all|DPULI_032195	Pulicaria_all|DPULI_022857	Pulicaria_all|DPULI_008012	Pulicaria_all|DPULI_021338
cluster285	Pulicaria_all|DPULI_025301	Pulicaria_all|DPULI_017700	Pulicaria_all|DPULI_025302	Pulicaria_all|DPULI_025351	Pulicaria_all|DPULI_025359	Pulicaria_all|DPULI_025913	Pulicaria_all|DPULI_025921	Pulicaria_all|DPULI_025346
cluster286	Pulicaria_all|DPULI_035421	Pulicaria_all|DPULI_035418	Pulicaria_all|DPULI_035420	Pulicaria_all|DPULI_036195	Pulicaria_all|DPULI_036199	Pulicaria_all|DPULI_036231	Pulicaria_all|DPULI_002829	Pulicaria_all|DPULI_036194
cluster287	Pulicaria_all|DPULI_000266	Pulicaria_all|DPULI_000243	Pulicaria_all|DPULI_000255	Pulicaria_all|DPULI_000259	Pulicaria_all|DPULI_000263	Pulicaria_all|DPULI_000271	Pulicaria_all|DPULI_009011	Pulicaria_all|DPULI_000249
cluster288	Pulicaria_all|DPULI_000278	Pulicaria_all|DPULI_000268	Pulicaria_all|DPULI_003085	Pulicaria_all|DPULI_017050	Pulicaria_all|DPULI_030750	Pulicaria_all|DPULI_000279	Pulicaria_all|DPULI_011852	Pulicaria_all|DPULI_026836
cluster289	Pulicaria_all|DPULI_025985	Pulicaria_all|DPULI_002218	Pulicaria_all|DPULI_002227	Pulicaria_all|DPULI_012887	Pulicaria_all|DPULI_032343	Pulicaria_all|DPULI_026350	Pulicaria_all|DPULI_002228	Pulicaria_all|DPULI_024107
cluster290	Pulicaria_all|DPULI_020420	Pulicaria_all|DPULI_036076	Pulicaria_all|DPULI_007157	Pulicaria_all|DPULI_027894	Pulicaria_all|DPULI_019995	Pulicaria_all|DPULI_032518	Pulicaria_all|DPULI_013361	Pulicaria_all|DPULI_005609
cluster291	Pulicaria_all|DPULI_003168	Pulicaria_all|DPULI_000724	Pulicaria_all|DPULI_004243	Pulicaria_all|DPULI_005395	Pulicaria_all|DPULI_032290	Pulicaria_all|DPULI_004255	Pulicaria_all|DPULI_017221	Pulicaria_all|DPULI_017239
cluster292	Pulicaria_all|DPULI_029861	Pulicaria_all|DPULI_003813	Pulicaria_all|DPULI_003848	Pulicaria_all|DPULI_003849	Pulicaria_all|DPULI_030744	Pulicaria_all|DPULI_003819	Pulicaria_all|DPULI_003840	Pulex_temperature|DAPPUDRAFT_65309
cluster293	Pulicaria_all|DPULI_027609	Pulicaria_all|DPULI_002303	Pulicaria_all|DPULI_027522	Pulicaria_all|DPULI_037665	Pulicaria_all|DPULI_022397	Pulicaria_all|DPULI_022388	Pulicaria_all|DPULI_037237	Pulex_temperature|DAPPUDRAFT_105152
cluster294	Pulicaria_all|DPULI_018259	Pulicaria_all|DPULI_022048	Pulicaria_all|DPULI_022281	Pulicaria_all|DPULI_035509	Pulicaria_all|DPULI_022288	Pulicaria_all|DPULI_033631	Pulicaria_all|DPULI_017097	Pulicaria_all|DPULI_028162
cluster295	Pulicaria_all|DPULI_017271	Pulicaria_all|DPULI_026663	Pulicaria_all|DPULI_026589	Pulicaria_all|DPULI_022405	Pulicaria_all|DPULI_022475	Pulicaria_all|DPULI_027370	Pulicaria_all|DPULI_022406	Pulicaria_all|DPULI_017270
cluster296	Pulicaria_all|DPULI_033650	Pulicaria_all|DPULI_013074	Pulicaria_all|DPULI_013698	Pulicaria_all|DPULI_030846	Pulicaria_all|DPULI_032956	Pulicaria_all|DPULI_033667	Pulicaria_all|DPULI_033701	Pulicaria_all|DPULI_013202
cluster297	Pulicaria_all|DPULI_035515	Pulicaria_all|DPULI_003977	Pulicaria_all|DPULI_003978	Pulicaria_all|DPULI_003980	Pulicaria_all|DPULI_004005	Pulicaria_all|DPULI_018508	Pulicaria_all|DPULI_027505	Pulicaria_all|DPULI_035358
cluster298	Pulicaria_all|DPULI_026761	Pulicaria_all|DPULI_027378	Pulicaria_all|DPULI_017834	Pulicaria_all|DPULI_026762	Pulicaria_all|DPULI_027362	Pulicaria_all|DPULI_027516	Pulicaria_all|DPULI_027604	Pulicaria_all|DPULI_028334
cluster299	Pulicaria_all|DPULI_022611	Pulicaria_all|DPULI_022612	Pulicaria_all|DPULI_012004	Pulicaria_all|DPULI_035176	Pulicaria_all|DPULI_035177	Pulicaria_all|DPULI_012003	Pulicaria_all|DPULI_022613	Pulicaria_all|DPULI_016689
cluster300	Pulicaria_all|DPULI_014461	Pulicaria_all|DPULI_028182	Pulicaria_all|DPULI_011692	Pulicaria_all|DPULI_014459	Pulicaria_all|DPULI_027729	Pulicaria_all|DPULI_028189	Pulicaria_all|DPULI_007746	Pulicaria_all|DPULI_026452
cluster301	Pulicaria_all|DPULI_013411	Pulicaria_all|DPULI_013415	Pulicaria_all|DPULI_012157	Pulicaria_all|DPULI_014230	Pulicaria_all|DPULI_012165	Pulicaria_all|DPULI_012156	Pulicaria_all|DPULI_012166	Pulicaria_all|DPULI_012167
cluster302	Pulicaria_all|DPULI_000059	Pulicaria_all|DPULI_000108	Pulicaria_all|DPULI_000185	Pulicaria_all|DPULI_002472	Pulicaria_all|DPULI_033079	Pulicaria_all|DPULI_000121	Pulicaria_all|DPULI_000169	Pulicaria_all|DPULI_002716
cluster303	Pulicaria_all|DPULI_024362	Pulicaria_all|DPULI_009803	Pulicaria_all|DPULI_013289	Pulicaria_all|DPULI_024374	Pulicaria_all|DPULI_028184	Pulicaria_all|DPULI_022162	Pulicaria_all|DPULI_028185	Pulicaria_all|DPULI_000792
cluster304	Pulicaria_all|DPULI_005786	Pulicaria_all|DPULI_008892	Pulicaria_all|DPULI_034906	Pulicaria_all|DPULI_036298	Pulicaria_all|DPULI_036305	Pulicaria_all|DPULI_007958	Pulicaria_all|DPULI_035791	Pulex_temperature|DAPPUDRAFT_310658
cluster305	Pulicaria_all|DPULI_005701	Pulicaria_all|DPULI_005696	Pulicaria_all|DPULI_005698	Pulicaria_all|DPULI_005699	Pulicaria_all|DPULI_005711	Pulicaria_all|DPULI_005712	Pulicaria_all|DPULI_005714	Pulicaria_all|DPULI_005710
cluster306	Pulicaria_all|DPULI_018966	Pulicaria_all|DPULI_018016	Pulicaria_all|DPULI_018903	Pulicaria_all|DPULI_018904	Pulicaria_all|DPULI_018965	Pulicaria_all|DPULI_018902	Pulicaria_all|DPULI_004603	Pulicaria_all|DPULI_018901
cluster307	Pulicaria_all|DPULI_016433	Pulicaria_all|DPULI_013869	Pulicaria_all|DPULI_026788	Pulicaria_all|DPULI_017886	Pulicaria_all|DPULI_014816	Pulicaria_all|DPULI_029768	Pulicaria_all|DPULI_026789	Pulicaria_all|DPULI_028106
cluster308	Pulicaria_all|DPULI_020611	Pulicaria_all|DPULI_026427	Pulicaria_all|DPULI_026423	Pulicaria_all|DPULI_026428	Pulicaria_all|DPULI_026429	Pulicaria_all|DPULI_007913	Pulicaria_all|DPULI_027349	Pulicaria_all|DPULI_027350
cluster309	Pulicaria_all|DPULI_009137	Pulicaria_all|DPULI_021355	Pulicaria_all|DPULI_007034	Pulicaria_all|DPULI_007039	Pulicaria_all|DPULI_020125	Pulicaria_all|DPULI_018020	Pulicaria_all|DPULI_007040	Pulicaria_all|DPULI_007035
cluster310	Pulicaria_all|DPULI_001703	Pulicaria_all|DPULI_001638	Pulicaria_all|DPULI_001656	Pulicaria_all|DPULI_001639	Pulicaria_all|DPULI_001702	Pulicaria_all|DPULI_001707	Pulicaria_all|DPULI_001655	Pulicaria_all|DPULI_017713
cluster311	Pulicaria_all|DPULI_002761	Pulicaria_all|DPULI_002756	Pulicaria_all|DPULI_002760	Pulicaria_all|DPULI_002774	Pulicaria_all|DPULI_003814	Pulicaria_all|DPULI_003841	Pulicaria_all|DPULI_022553	Pulicaria_all|DPULI_003850
cluster312	Pulicaria_all|DPULI_025570	Pulicaria_all|DPULI_014661	Pulicaria_all|DPULI_016288	Pulicaria_all|DPULI_037539	Pulicaria_all|DPULI_037540	Pulicaria_all|DPULI_025919	Pulex_temperature|DAPPUDRAFT_64692	Pulicaria_all|DPULI_037544
cluster313	Pulicaria_all|DPULI_014353	Pulicaria_all|DPULI_005680	Pulicaria_all|DPULI_014087	Pulicaria_all|DPULI_014362	Pulicaria_all|DPULI_030450	Pulicaria_all|DPULI_014354	Pulicaria_all|DPULI_014086	Pulicaria_all|DPULI_018548
cluster314	Pulicaria_all|DPULI_023476	Pulicaria_all|DPULI_023473	Pulicaria_all|DPULI_023475	Pulicaria_all|DPULI_023478	Pulicaria_all|DPULI_023539	Pulicaria_all|DPULI_035590	Pulicaria_all|DPULI_025976	Pulicaria_all|DPULI_012607
cluster315	Pulicaria_all|DPULI_009745	Pulicaria_all|DPULI_014396	Pulicaria_all|DPULI_014435	Pulicaria_all|DPULI_018045	Pulicaria_all|DPULI_018046	Pulicaria_all|DPULI_018091	Pulicaria_all|DPULI_005371	Pulicaria_all|DPULI_014399
cluster316	Pulicaria_all|DPULI_016503	Pulicaria_all|DPULI_016485	Pulicaria_all|DPULI_026703	Pulicaria_all|DPULI_027449	Pulicaria_all|DPULI_028951	Pulicaria_all|DPULI_028952	Pulicaria_all|DPULI_028962	Pulicaria_all|DPULI_028963
cluster317	Pulicaria_all|DPULI_013241	Pulicaria_all|DPULI_014879	Pulicaria_all|DPULI_021518	Pulicaria_all|DPULI_021873	Pulicaria_all|DPULI_021898	Pulicaria_all|DPULI_035865	Pulicaria_all|DPULI_021874	Pulicaria_all|DPULI_032118
cluster318	Pulicaria_all|DPULI_021896	Pulicaria_all|DPULI_004272	Pulicaria_all|DPULI_020998	Pulicaria_all|DPULI_022323	Pulicaria_all|DPULI_022328	Pulicaria_all|DPULI_021893	Pulicaria_all|DPULI_021894	Pulicaria_all|DPULI_021895
cluster319	Pulicaria_all|DPULI_035763	Pulicaria_all|DPULI_007550	Pulicaria_all|DPULI_017775	Pulicaria_all|DPULI_035758	Pulicaria_all|DPULI_035759	Pulicaria_all|DPULI_035760	Pulicaria_all|DPULI_030449	Pulicaria_all|DPULI_009431
cluster320	Pulicaria_all|DPULI_025460	Pulicaria_all|DPULI_003708	Pulicaria_all|DPULI_003712	Pulicaria_all|DPULI_003722	Pulicaria_all|DPULI_025402	Pulicaria_all|DPULI_003704	Pulex_temperature|DAPPUDRAFT_240814	Pulex_temperature|DAPPUDRAFT_331082
cluster321	Pulicaria_all|DPULI_022833	Pulicaria_all|DPULI_019871	Pulicaria_all|DPULI_022843	Pulicaria_all|DPULI_022845	Pulicaria_all|DPULI_022850	Pulicaria_all|DPULI_022852	Pulicaria_all|DPULI_022854	Pulex_temperature|DAPPUDRAFT_244965
cluster322	Pulicaria_all|DPULI_000645	Pulicaria_all|DPULI_000622	Pulicaria_all|DPULI_000650	Pulicaria_all|DPULI_000661	Pulicaria_all|DPULI_000665	Pulicaria_all|DPULI_000669	Pulicaria_all|DPULI_000673	Pulicaria_all|DPULI_000456
cluster323	Pulicaria_all|DPULI_004536	Pulicaria_all|DPULI_001535	Pulicaria_all|DPULI_001621	Pulicaria_all|DPULI_005032	Pulicaria_all|DPULI_005033	Pulicaria_all|DPULI_007355	Pulicaria_all|DPULI_022242	Pulicaria_all|DPULI_004537
cluster324	Pulicaria_all|DPULI_012553	Pulicaria_all|DPULI_012551	Pulicaria_all|DPULI_012556	Pulicaria_all|DPULI_012559	Pulicaria_all|DPULI_012628	Pulicaria_all|DPULI_009488	Pulicaria_all|DPULI_012554	Pulicaria_all|DPULI_012557
cluster325	Pulicaria_all|DPULI_000925	Pulicaria_all|DPULI_012876	Pulicaria_all|DPULI_022225	Pulicaria_all|DPULI_023843	Pulicaria_all|DPULI_027500	Pulicaria_all|DPULI_006686	Pulex_temperature|DAPPUDRAFT_262818	Pulicaria_all|DPULI_031372
cluster326	Pulicaria_all|DPULI_000873	Pulicaria_all|DPULI_000866	Pulicaria_all|DPULI_000867	Pulicaria_all|DPULI_017961	Pulicaria_all|DPULI_025436	Pulicaria_all|DPULI_036281	Pulicaria_all|DPULI_024309	Pulicaria_all|DPULI_000858
cluster327	Pulicaria_all|DPULI_004939	Pulicaria_all|DPULI_004930	Pulicaria_all|DPULI_005018	Pulicaria_all|DPULI_029754	Pulicaria_all|DPULI_029764	Pulicaria_all|DPULI_029772	Pulicaria_all|DPULI_005709	Pulicaria_all|DPULI_000508
cluster328	Pulicaria_all|DPULI_024456	Pulicaria_all|DPULI_031234	Pulicaria_all|DPULI_034106	Pulicaria_all|DPULI_035244	Pulicaria_all|DPULI_024457	Pulicaria_all|DPULI_031235	Pulicaria_all|DPULI_035169	Pulicaria_all|DPULI_035170
cluster329	Pulicaria_all|DPULI_009102	Pulicaria_all|DPULI_022578	Pulicaria_all|DPULI_024925	Pulicaria_all|DPULI_028140	Pulicaria_all|DPULI_028145	Pulicaria_all|DPULI_028261	Pulicaria_all|DPULI_034458	Pulicaria_all|DPULI_007311
cluster330	Pulicaria_all|DPULI_036787	Pulicaria_all|DPULI_027540	Pulicaria_all|DPULI_036867	Pulicaria_all|DPULI_036580	Pulicaria_all|DPULI_036573	Pulicaria_all|DPULI_027541	Pulicaria_all|DPULI_036789	Pulicaria_all|DPULI_036581
cluster331	Pulicaria_all|DPULI_000813	Pulicaria_all|DPULI_001531	Pulicaria_all|DPULI_001532	Pulicaria_all|DPULI_001616	Pulicaria_all|DPULI_001617	Pulicaria_all|DPULI_001690	Pulicaria_all|DPULI_001700	Pulicaria_all|DPULI_001706
cluster332	Pulicaria_all|DPULI_024655	Pulicaria_all|DPULI_025231	Pulicaria_all|DPULI_033245	Pulicaria_all|DPULI_024336	Pulicaria_all|DPULI_024599	Pulicaria_all|DPULI_024576	Pulicaria_all|DPULI_025292	Pulicaria_all|DPULI_024577
cluster333	Pulicaria_all|DPULI_012524	Pulicaria_all|DPULI_020166	Pulicaria_all|DPULI_012541	Pulicaria_all|DPULI_036276	Pulicaria_all|DPULI_012381	Pulicaria_all|DPULI_004408	Pulicaria_all|DPULI_023864	Pulicaria_all|DPULI_035936
cluster334	Pulicaria_all|DPULI_031941	Pulicaria_all|DPULI_007564	Pulicaria_all|DPULI_010158	Pulicaria_all|DPULI_010159	Pulicaria_all|DPULI_026747	Pulicaria_all|DPULI_036507	Pulicaria_all|DPULI_018663	Pulicaria_all|DPULI_031940
cluster335	Pulicaria_all|DPULI_032320	Pulicaria_all|DPULI_033958	Pulicaria_all|DPULI_033959	Pulicaria_all|DPULI_033960	Pulicaria_all|DPULI_032197	Pulicaria_all|DPULI_030559	Pulicaria_all|DPULI_033962	Pulicaria_all|DPULI_007618
cluster336	Pulicaria_all|DPULI_013180	Pulicaria_all|DPULI_013176	Pulicaria_all|DPULI_000523	Pulicaria_all|DPULI_022567	Pulicaria_all|DPULI_024493	Pulicaria_all|DPULI_034030	Pulicaria_all|DPULI_013864	Pulicaria_all|DPULI_036454
cluster337	Pulicaria_all|DPULI_022285	Pulicaria_all|DPULI_027910	Pulicaria_all|DPULI_031561	Pulicaria_all|DPULI_018208	Pulicaria_all|DPULI_033735	Pulicaria_all|DPULI_022050	Pulicaria_all|DPULI_033736	Pulicaria_all|DPULI_031214
cluster338	Pulicaria_all|DPULI_036116	Pulicaria_all|DPULI_006270	Pulicaria_all|DPULI_009600	Pulicaria_all|DPULI_009605	Pulicaria_all|DPULI_023986	Pulicaria_all|DPULI_035968	Pulicaria_all|DPULI_026986	Pulicaria_all|DPULI_032205
cluster339	Pulicaria_all|DPULI_024428	Pulicaria_all|DPULI_036827	Pulicaria_all|DPULI_034922	Pulicaria_all|DPULI_010109	Pulicaria_all|DPULI_034920	Pulicaria_all|DPULI_034921	Pulicaria_all|DPULI_034923	Pulicaria_all|DPULI_036826
cluster340	Pulicaria_all|DPULI_022618	Pulicaria_all|DPULI_017426	Pulicaria_all|DPULI_017704	Pulicaria_all|DPULI_035037	Pulicaria_all|DPULI_017746	Pulicaria_all|DPULI_017717	Pulicaria_all|DPULI_017743	Pulicaria_all|DPULI_028004
cluster341	Pulicaria_all|DPULI_037112	Pulicaria_all|DPULI_037129	Pulicaria_all|DPULI_037525	Pulicaria_all|DPULI_037118	Pulicaria_all|DPULI_037119	Pulicaria_all|DPULI_037402	Pulex_kairomone|hxAUG25s100g123t1	Pulex_temperature|DAPPUDRAFT_257184
cluster342	Pulicaria_all|DPULI_002577	Pulicaria_all|DPULI_002590	Pulicaria_all|DPULI_003128	Pulicaria_all|DPULI_002998	Pulicaria_all|DPULI_003001	Pulicaria_all|DPULI_002883	Pulicaria_all|DPULI_003008	Pulicaria_all|DPULI_011698
cluster343	Pulicaria_all|DPULI_017277	Pulicaria_all|DPULI_002452	Pulicaria_all|DPULI_006731	Pulicaria_all|DPULI_019915	Pulicaria_all|DPULI_012575	Pulicaria_all|DPULI_034450	Pulicaria_all|DPULI_006715	Pulicaria_all|DPULI_029965
cluster344	Pulicaria_all|DPULI_031611	Pulicaria_all|DPULI_026362	Pulicaria_all|DPULI_026364	Pulicaria_all|DPULI_026888	Pulicaria_all|DPULI_026889	Pulicaria_all|DPULI_031610	Pulicaria_all|DPULI_031612	Pulicaria_all|DPULI_031630
cluster345	Pulicaria_all|DPULI_000616	Pulicaria_all|DPULI_001126	Pulicaria_all|DPULI_006118	Pulicaria_all|DPULI_036485	Pulicaria_all|DPULI_037077	Pulicaria_all|DPULI_037494	Pulicaria_all|DPULI_037534	Pulicaria_all|DPULI_032576
cluster346	Pulicaria_all|DPULI_005401	Pulicaria_all|DPULI_000700	Pulicaria_all|DPULI_005414	Pulicaria_all|DPULI_024254	Pulicaria_all|DPULI_027291	Pulicaria_all|DPULI_020655	Pulicaria_all|DPULI_018090	Pulicaria_all|DPULI_035608
cluster347	Pulicaria_all|DPULI_023527	Pulicaria_all|DPULI_002880	Pulicaria_all|DPULI_002886	Pulicaria_all|DPULI_003160	Pulicaria_all|DPULI_003548	Pulicaria_all|DPULI_003609	Pulicaria_all|DPULI_031987	Pulicaria_all|DPULI_003833
cluster348	Pulicaria_all|DPULI_033726	Pulicaria_all|DPULI_020759	Pulicaria_all|DPULI_031948	Pulicaria_all|DPULI_033242	Pulicaria_all|DPULI_033810	Pulicaria_all|DPULI_033241	Pulicaria_all|DPULI_033727	Pulicaria_all|DPULI_009664
cluster349	Pulicaria_all|DPULI_017035	Pulicaria_all|DPULI_004100	Pulicaria_all|DPULI_004305	Pulicaria_all|DPULI_037147	Pulicaria_all|DPULI_037149	Pulicaria_all|DPULI_037148	Pulicaria_all|DPULI_037612	Pulex_temperature|DAPPUDRAFT_58283
cluster350	Pulicaria_all|DPULI_033171	Pulicaria_all|DPULI_009356	Pulicaria_all|DPULI_026992	Pulicaria_all|DPULI_027000	Pulicaria_all|DPULI_035654	Pulicaria_all|DPULI_001226	Pulicaria_all|DPULI_001826	Pulicaria_all|DPULI_027001
cluster351	Pulicaria_all|DPULI_009548	Pulicaria_all|DPULI_009547	Pulicaria_all|DPULI_009555	Pulex_kairomone|hxNCBI_GNO_74404	Pulex_kairomone|hxAUG26res958g160t1	Pulex_kairomone|hxAUG26res47g16t1	Pulex_temperature|DAPPUDRAFT_299677	Pulex_temperature|DAPPUDRAFT_226068
cluster352	Pulicaria_all|DPULI_013385	Pulicaria_all|DPULI_012770	Pulicaria_all|DPULI_035526	Pulicaria_all|DPULI_005571	Pulicaria_all|DPULI_014801	Pulicaria_all|DPULI_031818	Pulicaria_all|DPULI_014800	Pulicaria_all|DPULI_030324
cluster353	Pulicaria_all|DPULI_020536	Pulicaria_all|DPULI_013386	Pulicaria_all|DPULI_018083	Pulicaria_all|DPULI_020542	Pulicaria_all|DPULI_020558	Pulicaria_all|DPULI_020977	Pulicaria_all|DPULI_034247	Pulicaria_all|DPULI_034325
cluster354	Pulicaria_all|DPULI_007280	Pulicaria_all|DPULI_005417	Pulicaria_all|DPULI_006983	Pulicaria_all|DPULI_006998	Pulicaria_all|DPULI_006982	Pulicaria_all|DPULI_006991	Pulicaria_all|DPULI_006993	Pulicaria_all|DPULI_006992
cluster355	Pulicaria_all|DPULI_021384	Pulicaria_all|DPULI_027562	Pulicaria_all|DPULI_024244	Pulicaria_all|DPULI_037743	Pulex_temperature|DAPPUDRAFT_322712	Pulicaria_all|DPULI_013784	Pulicaria_all|DPULI_002120	Pulicaria_all|DPULI_012601
cluster356	Pulicaria_all|DPULI_020582	Pulicaria_all|DPULI_002962	Pulicaria_all|DPULI_013357	Pulicaria_all|DPULI_019880	Pulicaria_all|DPULI_023723	Pulicaria_all|DPULI_019980	Pulicaria_all|DPULI_023721	Pulicaria_all|DPULI_024220
cluster357	Pulicaria_all|DPULI_004419	Pulicaria_all|DPULI_004375	Pulicaria_all|DPULI_004620	Pulicaria_all|DPULI_013020	Pulicaria_all|DPULI_011824	Pulicaria_all|DPULI_004634	Pulex_temperature|DAPPUDRAFT_325044	Pulex_temperature|DAPPUDRAFT_8266
cluster358	Pulicaria_all|DPULI_023939	Pulicaria_all|DPULI_023963	Pulicaria_all|DPULI_024077	Pulicaria_all|DPULI_023932	Pulicaria_all|DPULI_024084	Pulicaria_all|DPULI_030873	Pulicaria_all|DPULI_024306	Pulicaria_all|DPULI_023504
cluster359	Pulicaria_all|DPULI_018419	Pulicaria_all|DPULI_007627	Pulicaria_all|DPULI_019952	Pulicaria_all|DPULI_032140	Pulicaria_all|DPULI_032141	Pulicaria_all|DPULI_006094	Pulicaria_all|DPULI_032143	Pulicaria_all|DPULI_032296
cluster360	Pulicaria_all|DPULI_000890	Pulicaria_all|DPULI_000716	Pulicaria_all|DPULI_000899	Pulicaria_all|DPULI_001353	Pulicaria_all|DPULI_013863	Pulicaria_all|DPULI_027548	Pulicaria_all|DPULI_027646	Pulicaria_all|DPULI_031160
cluster361	Pulicaria_all|DPULI_011730	Pulicaria_all|DPULI_018457	Pulicaria_all|DPULI_028980	Pulicaria_all|DPULI_029015	Pulicaria_all|DPULI_033734	Pulicaria_all|DPULI_036010	Pulicaria_all|DPULI_028812	Pulicaria_all|DPULI_006769
cluster362	Pulicaria_all|DPULI_024114	Pulicaria_all|DPULI_027917	Pulicaria_all|DPULI_003162	Pulicaria_all|DPULI_020483	Pulicaria_all|DPULI_006097	Pulicaria_all|DPULI_020583	Pulicaria_all|DPULI_032215	Pulex_temperature|DAPPUDRAFT_192770
cluster363	Pulicaria_all|DPULI_026902	Pulicaria_all|DPULI_026898	Pulicaria_all|DPULI_026901	Pulicaria_all|DPULI_026903	Pulicaria_all|DPULI_026923	Pulicaria_all|DPULI_026925	Pulicaria_all|DPULI_031644	Pulicaria_all|DPULI_026924
cluster364	Pulicaria_all|DPULI_007397	Pulicaria_all|DPULI_006315	Pulicaria_all|DPULI_018525	Pulicaria_all|DPULI_018530	Pulicaria_all|DPULI_008041	Pulicaria_all|DPULI_033854	Pulicaria_all|DPULI_013564	Pulicaria_all|DPULI_014134
cluster365	Pulicaria_all|DPULI_020375	Pulicaria_all|DPULI_024132	Pulicaria_all|DPULI_004692	Pulicaria_all|DPULI_031330	Pulicaria_all|DPULI_035685	Pulicaria_all|DPULI_031327	Pulicaria_all|DPULI_023706	Pulicaria_all|DPULI_030794
cluster366	Pulicaria_all|DPULI_033596	Pulex_temperature|DAPPUDRAFT_113436	Pulex_temperature|DAPPUDRAFT_115033	Pulex_temperature|DAPPUDRAFT_119201	Pulex_temperature|DAPPUDRAFT_337408	Pulex_temperature|DAPPUDRAFT_115915	Pulex_temperature|DAPPUDRAFT_121274	Pulex_temperature|DAPPUDRAFT_99353
cluster367	Pulicaria_all|DPULI_000927	Pulicaria_all|DPULI_000922	Pulicaria_all|DPULI_001302	Pulicaria_all|DPULI_009413	Pulicaria_all|DPULI_021339	Pulicaria_all|DPULI_026832	Pulicaria_all|DPULI_033707
cluster368	Pulicaria_all|DPULI_024731	Pulicaria_all|DPULI_025059	Pulicaria_all|DPULI_025579	Pulicaria_all|DPULI_007023	Pulicaria_all|DPULI_006738	Pulicaria_all|DPULI_009145	Pulicaria_all|DPULI_014233
cluster369	Pulicaria_all|DPULI_034636	Pulicaria_all|DPULI_012296	Pulicaria_all|DPULI_011765	Pulicaria_all|DPULI_013938	Pulicaria_all|DPULI_013956	Pulicaria_all|DPULI_013932	Pulicaria_all|DPULI_026504
cluster370	Pulicaria_all|DPULI_018869	Pulicaria_all|DPULI_005931	Pulicaria_all|DPULI_001888	Pulicaria_all|DPULI_033634	Pulicaria_all|DPULI_020283	Pulicaria_all|DPULI_033632	Pulicaria_all|DPULI_035995
cluster371	Pulicaria_all|DPULI_031393	Pulicaria_all|DPULI_000878	Pulicaria_all|DPULI_000924	Pulicaria_all|DPULI_001304	Pulicaria_all|DPULI_001650	Pulicaria_all|DPULI_031392	Pulicaria_all|DPULI_031429
cluster372	Pulicaria_all|DPULI_032249	Pulicaria_all|DPULI_005431	Pulicaria_all|DPULI_011867	Pulicaria_all|DPULI_024542	Pulicaria_all|DPULI_027796	Pulicaria_all|DPULI_030912	Pulicaria_all|DPULI_027495
cluster373	Pulicaria_all|DPULI_010035	Pulicaria_all|DPULI_003318	Pulicaria_all|DPULI_003594	Pulicaria_all|DPULI_010037	Pulicaria_all|DPULI_036164	Pulicaria_all|DPULI_003317	Pulicaria_all|DPULI_027169
cluster374	Pulicaria_all|DPULI_016771	Pulicaria_all|DPULI_000314	Pulicaria_all|DPULI_014115	Pulicaria_all|DPULI_016470	Pulicaria_all|DPULI_016489	Pulex_temperature|DAPPUDRAFT_302590	Pulicaria_all|DPULI_014116
cluster375	Pulicaria_all|DPULI_008116	Pulicaria_all|DPULI_007302	Pulicaria_all|DPULI_008112	Pulicaria_all|DPULI_008113	Pulicaria_all|DPULI_008114	Pulicaria_all|DPULI_008115	Pulicaria_all|DPULI_008117
cluster376	Pulicaria_all|DPULI_037319	Pulicaria_all|DPULI_016688	Pulicaria_all|DPULI_016739	Pulicaria_all|DPULI_033853	Pulicaria_all|DPULI_037317	Pulicaria_all|DPULI_037370	Pulicaria_all|DPULI_037371
cluster377	Pulicaria_all|DPULI_012413	Pulicaria_all|DPULI_036805	Pulicaria_all|DPULI_036560	Pulicaria_all|DPULI_022434	Pulicaria_all|DPULI_024120	Pulicaria_all|DPULI_036651	Pulicaria_all|DPULI_035455
cluster378	Pulicaria_all|DPULI_004531	Pulicaria_all|DPULI_004520	Pulicaria_all|DPULI_004516	Pulicaria_all|DPULI_004518	Pulicaria_all|DPULI_004523	Pulicaria_all|DPULI_005086	Pulex_temperature|DAPPUDRAFT_313927
cluster379	Pulicaria_all|DPULI_007020	Pulicaria_all|DPULI_009485	Pulicaria_all|DPULI_020587	Pulicaria_all|DPULI_023524	Pulicaria_all|DPULI_031965	Pulicaria_all|DPULI_025590	Pulicaria_all|DPULI_031963
cluster380	Pulicaria_all|DPULI_023807	Pulicaria_all|DPULI_001934	Pulicaria_all|DPULI_017979	Pulicaria_all|DPULI_020965	Pulicaria_all|DPULI_022018	Pulicaria_all|DPULI_022226	Pulicaria_all|DPULI_023758
cluster381	Pulicaria_all|DPULI_030007	Pulicaria_all|DPULI_029713	Pulicaria_all|DPULI_029716	Pulicaria_all|DPULI_029800	Pulicaria_all|DPULI_029853	Pulicaria_all|DPULI_030113	Pulicaria_all|DPULI_029714
cluster382	Pulicaria_all|DPULI_030300	Pulicaria_all|DPULI_030302	Pulicaria_all|DPULI_030308	Pulicaria_all|DPULI_030364	Pulicaria_all|DPULI_030363	Pulicaria_all|DPULI_030303	Pulicaria_all|DPULI_030312
cluster383	Pulicaria_all|DPULI_033096	Pulicaria_all|DPULI_016480	Pulicaria_all|DPULI_016481	Pulicaria_all|DPULI_016499	Pulicaria_all|DPULI_016500	Pulicaria_all|DPULI_017724	Pulicaria_all|DPULI_016482
cluster384	Pulicaria_all|DPULI_002647	Pulicaria_all|DPULI_002653	Pulicaria_all|DPULI_002656	Pulex_kairomone|hxNCBI_GNO_134564	Pulex_temperature|DAPPUDRAFT_227590	Pulex_temperature|DAPPUDRAFT_110938	Pulicaria_all|DPULI_002648
cluster385	Pulicaria_all|DPULI_002961	Pulicaria_all|DPULI_004467	Pulicaria_all|DPULI_025396	Pulicaria_all|DPULI_025465	Pulicaria_all|DPULI_002960	Pulicaria_all|DPULI_004452	Pulicaria_all|DPULI_004468
cluster386	Pulicaria_all|DPULI_003942	Pulicaria_all|DPULI_004044	Pulicaria_all|DPULI_004095	Pulicaria_all|DPULI_004214	Pulicaria_all|DPULI_005567	Pulicaria_all|DPULI_004395	Pulicaria_all|DPULI_017021
cluster387	Pulicaria_all|DPULI_026506	Pulicaria_all|DPULI_026396	Pulicaria_all|DPULI_027189	Pulicaria_all|DPULI_032808	Pulicaria_all|DPULI_004667	Pulicaria_all|DPULI_022387	Pulicaria_all|DPULI_027246
cluster388	Pulicaria_all|DPULI_003057	Pulicaria_all|DPULI_002992	Pulicaria_all|DPULI_002995	Pulicaria_all|DPULI_003019	Pulicaria_all|DPULI_003058	Pulicaria_all|DPULI_003059	Pulicaria_all|DPULI_003060
cluster389	Pulicaria_all|DPULI_011681	Pulicaria_all|DPULI_023598	Pulicaria_all|DPULI_005005	Pulicaria_all|DPULI_001768	Pulicaria_all|DPULI_018703	Pulicaria_all|DPULI_005466	Pulicaria_all|DPULI_036510
cluster390	Pulicaria_all|DPULI_012005	Pulicaria_all|DPULI_016690	Pulicaria_all|DPULI_035175	Pulicaria_all|DPULI_036644	Pulicaria_all|DPULI_036646	Pulicaria_all|DPULI_036648	Pulicaria_all|DPULI_036650
cluster391	Pulicaria_all|DPULI_009874	Pulicaria_all|DPULI_009031	Pulicaria_all|DPULI_009877	Pulicaria_all|DPULI_009878	Pulicaria_all|DPULI_009880	Pulicaria_all|DPULI_009881	Pulicaria_all|DPULI_009882
cluster392	Pulicaria_all|DPULI_013721	Pulicaria_all|DPULI_003581	Pulicaria_all|DPULI_004908	Pulicaria_all|DPULI_009134	Pulicaria_all|DPULI_016392	Pulicaria_all|DPULI_018184	Pulicaria_all|DPULI_035836
cluster393	Pulicaria_all|DPULI_037397	Pulicaria_all|DPULI_017042	Pulicaria_all|DPULI_017145	Pulicaria_all|DPULI_037444	Pulicaria_all|DPULI_024951	Pulicaria_all|DPULI_002409	Pulicaria_all|DPULI_028255
cluster394	Pulicaria_all|DPULI_024311	Pulicaria_all|DPULI_014324	Pulicaria_all|DPULI_022776	Pulicaria_all|DPULI_028322	Pulicaria_all|DPULI_026607	Pulicaria_all|DPULI_022775	Pulex_temperature|DAPPUDRAFT_336214
cluster395	Pulicaria_all|DPULI_018140	Pulicaria_all|DPULI_009419	Pulicaria_all|DPULI_009423	Pulicaria_all|DPULI_009426	Pulicaria_all|DPULI_009427	Pulicaria_all|DPULI_011709	Pulicaria_all|DPULI_009424
cluster396	Pulicaria_all|DPULI_021143	Pulicaria_all|DPULI_005935	Pulicaria_all|DPULI_005936	Pulicaria_all|DPULI_005939	Pulicaria_all|DPULI_026784	Pulicaria_all|DPULI_026785	Pulicaria_all|DPULI_024048
cluster397	Pulicaria_all|DPULI_022412	Pulicaria_all|DPULI_011924	Pulicaria_all|DPULI_022417	Pulicaria_all|DPULI_022425	Pulicaria_all|DPULI_022443	Pulicaria_all|DPULI_022463	Pulicaria_all|DPULI_011931
cluster398	Pulicaria_all|DPULI_002144	Pulicaria_all|DPULI_002140	Pulicaria_all|DPULI_006648	Pulicaria_all|DPULI_012245	Pulicaria_all|DPULI_031200	Pulicaria_all|DPULI_031626	Pulicaria_all|DPULI_016740
cluster399	Pulicaria_all|DPULI_005777	Pulicaria_all|DPULI_005792	Pulicaria_all|DPULI_009561	Pulicaria_all|DPULI_005775	Pulicaria_all|DPULI_026625	Pulicaria_all|DPULI_005776	Pulicaria_all|DPULI_009262
cluster400	Pulicaria_all|DPULI_027648	Pulicaria_all|DPULI_009351	Pulicaria_all|DPULI_009758	Pulicaria_all|DPULI_012015	Pulicaria_all|DPULI_027684	Pulicaria_all|DPULI_027690	Pulicaria_all|DPULI_027685
cluster401	Pulicaria_all|DPULI_014372	Pulicaria_all|DPULI_014358	Pulicaria_all|DPULI_014366	Pulicaria_all|DPULI_014356	Pulicaria_all|DPULI_014084	Pulicaria_all|DPULI_014364	Pulex_temperature|DAPPUDRAFT_195585
cluster402	Pulicaria_all|DPULI_003195	Pulicaria_all|DPULI_001692	Pulicaria_all|DPULI_001699	Pulicaria_all|DPULI_001705	Pulicaria_all|DPULI_003194	Pulicaria_all|DPULI_002237	Pulicaria_all|DPULI_002235
cluster403	Pulicaria_all|DPULI_028654	Pulicaria_all|DPULI_028655	Pulicaria_all|DPULI_028673	Pulicaria_all|DPULI_028674	Pulicaria_all|DPULI_028901	Pulicaria_all|DPULI_028790	Pulicaria_all|DPULI_028781
cluster404	Pulicaria_all|DPULI_003069	Pulicaria_all|DPULI_002593	Pulicaria_all|DPULI_003077	Pulicaria_all|DPULI_016513	Pulicaria_all|DPULI_020401	Pulicaria_all|DPULI_024070	Pulicaria_all|DPULI_032162
cluster405	Pulicaria_all|DPULI_037651	Pulicaria_all|DPULI_037055	Pulicaria_all|DPULI_037558	Pulex_temperature|DAPPUDRAFT_274499	Pulicaria_all|DPULI_032966	Pulicaria_all|DPULI_013704	Pulicaria_all|DPULI_027896
cluster406	Pulicaria_all|DPULI_013749	Pulicaria_all|DPULI_000348	Pulicaria_all|DPULI_012917	Pulicaria_all|DPULI_014822	Pulicaria_all|DPULI_022332	Pulicaria_all|DPULI_027914	Pulicaria_all|DPULI_029801
cluster407	Pulicaria_all|DPULI_006114	Pulicaria_all|DPULI_021996	Pulicaria_all|DPULI_022267	Pulicaria_all|DPULI_033637	Pulicaria_all|DPULI_022291	Pulicaria_all|DPULI_022284	Pulicaria_all|DPULI_022228
cluster408	Pulicaria_all|DPULI_025473	Pulicaria_all|DPULI_004560	Pulicaria_all|DPULI_004885	Pulicaria_all|DPULI_004918	Pulicaria_all|DPULI_004545	Pulicaria_all|DPULI_004502	Pulicaria_all|DPULI_030506
cluster409	Pulicaria_all|DPULI_017075	Pulicaria_all|DPULI_000078	Pulicaria_all|DPULI_012473	Pulicaria_all|DPULI_014207	Pulicaria_all|DPULI_023482	Pulicaria_all|DPULI_032230	Pulicaria_all|DPULI_032232
cluster410	Pulicaria_all|DPULI_014682	Pulicaria_all|DPULI_005670	Pulicaria_all|DPULI_019933	Pulicaria_all|DPULI_020155	Pulicaria_all|DPULI_030248	Pulicaria_all|DPULI_030256	Pulex_temperature|DAPPUDRAFT_300036
cluster411	Pulicaria_all|DPULI_026862	Pulicaria_all|DPULI_009080	Pulicaria_all|DPULI_020866	Pulicaria_all|DPULI_025546	Pulicaria_all|DPULI_004948	Pulicaria_all|DPULI_024090	Pulicaria_all|DPULI_004958
cluster412	Pulicaria_all|DPULI_018315	Pulicaria_all|DPULI_036052	Pulicaria_all|DPULI_036054	Pulicaria_all|DPULI_032895	Pulicaria_all|DPULI_036242	Pulicaria_all|DPULI_007438	Pulicaria_all|DPULI_035596
cluster413	Pulicaria_all|DPULI_030269	Pulicaria_all|DPULI_030268	Pulicaria_all|DPULI_030271	Pulicaria_all|DPULI_030281	Pulicaria_all|DPULI_030280	Pulicaria_all|DPULI_007841	Pulicaria_all|DPULI_007840
cluster414	Pulicaria_all|DPULI_018857	Pulicaria_all|DPULI_014846	Pulicaria_all|DPULI_018529	Pulicaria_all|DPULI_014618	Pulicaria_all|DPULI_004450	Pulicaria_all|DPULI_014832	Pulicaria_all|DPULI_014833
cluster415	Pulicaria_all|DPULI_022383	Pulicaria_all|DPULI_012199	Pulicaria_all|DPULI_013977	Pulicaria_all|DPULI_013979	Pulicaria_all|DPULI_013980	Pulex_temperature|DAPPUDRAFT_305634	Pulicaria_all|DPULI_012437
cluster416	Pulicaria_all|DPULI_016581	Pulicaria_all|DPULI_035171	Pulicaria_all|DPULI_001874	Pulicaria_all|DPULI_001881	Pulicaria_all|DPULI_016849	Pulicaria_all|DPULI_027517	Pulicaria_all|DPULI_027547
cluster417	Pulicaria_all|DPULI_022241	Pulicaria_all|DPULI_001420	Pulicaria_all|DPULI_002518	Pulicaria_all|DPULI_023365	Pulicaria_all|DPULI_009216	Pulicaria_all|DPULI_001412	Pulicaria_all|DPULI_012046
cluster418	Pulicaria_all|DPULI_003933	Pulicaria_all|DPULI_003926	Pulicaria_all|DPULI_003939	Pulicaria_all|DPULI_007522	Pulicaria_all|DPULI_018742	Pulicaria_all|DPULI_032095	Pulicaria_all|DPULI_003932
cluster419	Pulicaria_all|DPULI_009027	Pulicaria_all|DPULI_009024	Pulicaria_all|DPULI_009025	Pulicaria_all|DPULI_009028	Pulicaria_all|DPULI_009029	Pulicaria_all|DPULI_009030	Pulicaria_all|DPULI_009246
cluster420	Pulicaria_all|DPULI_033987	Pulicaria_all|DPULI_032912	Pulicaria_all|DPULI_033982	Pulicaria_all|DPULI_000775	Pulicaria_all|DPULI_020810	Pulicaria_all|DPULI_032687	Pulicaria_all|DPULI_032679
cluster421	Pulicaria_all|DPULI_018976	Pulicaria_all|DPULI_000277	Pulicaria_all|DPULI_018975	Pulicaria_all|DPULI_037060	Pulicaria_all|DPULI_037062	Pulicaria_all|DPULI_037071	Pulicaria_all|DPULI_001155
cluster422	Pulicaria_all|DPULI_013356	Pulicaria_all|DPULI_010007	Pulicaria_all|DPULI_017810	Pulicaria_all|DPULI_033571	Pulicaria_all|DPULI_024739	Pulex_temperature|DAPPUDRAFT_318890	Pulicaria_all|DPULI_037414
cluster423	Pulicaria_all|DPULI_016883	Pulicaria_all|DPULI_003739	Pulicaria_all|DPULI_016881	Pulicaria_all|DPULI_016882	Pulicaria_all|DPULI_031680	Pulicaria_all|DPULI_022700	Pulicaria_all|DPULI_031685
cluster424	Pulicaria_all|DPULI_000951	Pulicaria_all|DPULI_000934	Pulicaria_all|DPULI_000946	Pulicaria_all|DPULI_000947	Pulicaria_all|DPULI_005198	Pulicaria_all|DPULI_005200	Pulicaria_all|DPULI_005199
cluster425	Pulicaria_all|DPULI_014270	Pulicaria_all|DPULI_034585	Pulex_temperature|DAPPUDRAFT_24774	Pulicaria_all|DPULI_003538	Pulicaria_all|DPULI_034051	Pulicaria_all|DPULI_034483	Pulicaria_all|DPULI_016972
cluster426	Pulicaria_all|DPULI_017419	Pulicaria_all|DPULI_017418	Pulicaria_all|DPULI_018836	Pulicaria_all|DPULI_020698	Pulicaria_all|DPULI_004777	Pulicaria_all|DPULI_017420	Pulicaria_all|DPULI_017421
cluster427	Pulicaria_all|DPULI_016322	Pulicaria_all|DPULI_018162	Pulicaria_all|DPULI_018217	Pulicaria_all|DPULI_037430	Pulex_kairomone|hxAUG25s83g72t1	Pulex_kairomone|hxAUG25s83g12t1	Pulex_temperature|DAPPUDRAFT_308693
cluster428	Pulicaria_all|DPULI_018937	Pulicaria_all|DPULI_007919	Pulicaria_all|DPULI_018411	Pulicaria_all|DPULI_018455	Pulicaria_all|DPULI_018641	Pulicaria_all|DPULI_018642	Pulicaria_all|DPULI_018867
cluster429	Pulicaria_all|DPULI_004094	Pulicaria_all|DPULI_004045	Pulicaria_all|DPULI_004304	Pulicaria_all|DPULI_016565	Pulicaria_all|DPULI_016592	Pulicaria_all|DPULI_016815	Pulicaria_all|DPULI_037150
cluster430	Pulicaria_all|DPULI_004494	Pulicaria_all|DPULI_004579	Pulicaria_all|DPULI_004604	Pulicaria_all|DPULI_004734	Pulicaria_all|DPULI_004765	Pulicaria_all|DPULI_018496	Pulicaria_all|DPULI_020297
cluster431	Pulicaria_all|DPULI_009676	Pulicaria_all|DPULI_006209	Pulicaria_all|DPULI_006210	Pulicaria_all|DPULI_006788	Pulicaria_all|DPULI_006789	Pulicaria_all|DPULI_011654	Pulicaria_all|DPULI_016372
cluster432	Pulicaria_all|DPULI_034151	Pulicaria_all|DPULI_023587	Pulicaria_all|DPULI_023611	Pulicaria_all|DPULI_023620	Pulicaria_all|DPULI_023771	Pulicaria_all|DPULI_034160	Pulex_temperature|DAPPUDRAFT_239866
cluster433	Pulicaria_all|DPULI_005966	Pulicaria_all|DPULI_005954	Pulicaria_all|DPULI_006832	Pulicaria_all|DPULI_024580	Pulicaria_all|DPULI_027670	Pulicaria_all|DPULI_024720	Pulicaria_all|DPULI_032982
cluster434	Pulicaria_all|DPULI_024663	Pulicaria_all|DPULI_001494	Pulicaria_all|DPULI_006219	Pulicaria_all|DPULI_009218	Pulicaria_all|DPULI_023648	Pulicaria_all|DPULI_016923	Pulicaria_all|DPULI_025541
cluster435	Pulicaria_all|DPULI_000459	Pulicaria_all|DPULI_000465	Pulicaria_all|DPULI_033989	Pulicaria_all|DPULI_033990	Pulicaria_all|DPULI_033996	Pulicaria_all|DPULI_034643	Pulex_temperature|DAPPUDRAFT_315499
cluster436	Pulicaria_all|DPULI_022505	Pulicaria_all|DPULI_021843	Pulicaria_all|DPULI_022257	Pulicaria_all|DPULI_022502	Pulicaria_all|DPULI_022503	Pulicaria_all|DPULI_022504	Pulicaria_all|DPULI_022511
cluster437	Pulicaria_all|DPULI_014902	Pulicaria_all|DPULI_001333	Pulicaria_all|DPULI_023844	Pulicaria_all|DPULI_024012	Pulicaria_all|DPULI_024037	Pulicaria_all|DPULI_027476	Pulex_temperature|DAPPUDRAFT_263454
cluster438	Pulicaria_all|DPULI_030267	Pulicaria_all|DPULI_005816	Pulicaria_all|DPULI_030245	Pulicaria_all|DPULI_030263	Pulicaria_all|DPULI_030282	Pulicaria_all|DPULI_031597	Pulicaria_all|DPULI_031734
cluster439	Pulicaria_all|DPULI_022298	Pulicaria_all|DPULI_017124	Pulicaria_all|DPULI_022221	Pulicaria_all|DPULI_022268	Pulicaria_all|DPULI_001627	Pulicaria_all|DPULI_017162	Pulicaria_all|DPULI_017123
cluster440	Pulicaria_all|DPULI_003919	Pulicaria_all|DPULI_002988	Pulicaria_all|DPULI_003028	Pulicaria_all|DPULI_003657	Pulicaria_all|DPULI_037130	Pulicaria_all|DPULI_003031	Pulicaria_all|DPULI_009163
cluster441	Pulicaria_all|DPULI_027480	Pulicaria_all|DPULI_026700	Pulicaria_all|DPULI_027474	Pulicaria_all|DPULI_026729	Pulicaria_all|DPULI_037589	Pulicaria_all|DPULI_027373	Pulicaria_all|DPULI_037591
cluster442	Pulicaria_all|DPULI_021309	Pulicaria_all|DPULI_021038	Pulicaria_all|DPULI_021144	Pulicaria_all|DPULI_021301	Pulicaria_all|DPULI_021325	Pulicaria_all|DPULI_024742	Pulicaria_all|DPULI_021039
cluster443	Pulicaria_all|DPULI_036492	Pulicaria_all|DPULI_005361	Pulicaria_all|DPULI_005652	Pulicaria_all|DPULI_005653	Pulicaria_all|DPULI_005654	Pulicaria_all|DPULI_005655	Pulex_temperature|DAPPUDRAFT_215844
cluster444	Pulicaria_all|DPULI_030474	Pulicaria_all|DPULI_003176	Pulicaria_all|DPULI_035982	Pulicaria_all|DPULI_009446	Pulicaria_all|DPULI_012400	Pulicaria_all|DPULI_031947	Pulicaria_all|DPULI_025592
cluster445	Pulicaria_all|DPULI_016564	Pulicaria_all|DPULI_003357	Pulicaria_all|DPULI_004052	Pulicaria_all|DPULI_012197	Pulicaria_all|DPULI_014631	Pulicaria_all|DPULI_016351	Pulicaria_all|DPULI_016593
cluster446	Pulicaria_all|DPULI_025322	Pulicaria_all|DPULI_025759	Pulicaria_all|DPULI_025767	Pulicaria_all|DPULI_025770	Pulicaria_all|DPULI_025805	Pulicaria_all|DPULI_025832	Pulicaria_all|DPULI_022547
cluster447	Pulicaria_all|DPULI_000141	Pulicaria_all|DPULI_030523	Pulicaria_all|DPULI_000143	Pulicaria_all|DPULI_004414	Pulex_temperature|DAPPUDRAFT_310805	Pulicaria_all|DPULI_004371	Pulicaria_all|DPULI_004372
cluster448	Pulicaria_all|DPULI_030679	Pulicaria_all|DPULI_036041	Pulicaria_all|DPULI_036042	Pulex_temperature|DAPPUDRAFT_328759	Pulex_temperature|DAPPUDRAFT_198557	Pulicaria_all|DPULI_031008	Pulex_temperature|DAPPUDRAFT_300681
cluster449	Pulicaria_all|DPULI_020119	Pulicaria_all|DPULI_017813	Pulicaria_all|DPULI_018113	Pulicaria_all|DPULI_018146	Pulicaria_all|DPULI_018302	Pulicaria_all|DPULI_018147	Pulicaria_all|DPULI_018114
cluster450	Pulicaria_all|DPULI_020177	Pulicaria_all|DPULI_022469	Pulicaria_all|DPULI_031751	Pulicaria_all|DPULI_030320	Pulicaria_all|DPULI_036225	Pulicaria_all|DPULI_037059	Pulicaria_all|DPULI_037287
cluster451	Pulicaria_all|DPULI_007341	Pulicaria_all|DPULI_028568	Pulicaria_all|DPULI_028581	Pulicaria_all|DPULI_028808	Pulicaria_all|DPULI_028327	Pulicaria_all|DPULI_028809	Pulicaria_all|DPULI_028564
cluster452	Pulicaria_all|DPULI_018727	Pulicaria_all|DPULI_018733	Pulicaria_all|DPULI_026389	Pulicaria_all|DPULI_026456	Pulicaria_all|DPULI_031316	Pulex_temperature|DAPPUDRAFT_317716	Pulicaria_all|DPULI_032157
cluster453	Pulicaria_all|DPULI_004061	Pulicaria_all|DPULI_002469	Pulicaria_all|DPULI_003627	Pulicaria_all|DPULI_003636	Pulicaria_all|DPULI_003643	Pulicaria_all|DPULI_003646	Pulicaria_all|DPULI_004081
cluster454	Pulicaria_all|DPULI_012667	Pulicaria_all|DPULI_012089	Pulicaria_all|DPULI_012664	Pulicaria_all|DPULI_012681	Pulicaria_all|DPULI_012682	Pulicaria_all|DPULI_035639	Pulicaria_all|DPULI_012662
cluster455	Pulicaria_all|DPULI_030286	Pulicaria_all|DPULI_030285	Pulicaria_all|DPULI_030306	Pulicaria_all|DPULI_030307	Pulicaria_all|DPULI_030311	Pulicaria_all|DPULI_030337	Pulicaria_all|DPULI_032033
cluster456	Pulicaria_all|DPULI_023872	Pulicaria_all|DPULI_013580	Pulicaria_all|DPULI_013582	Pulicaria_all|DPULI_011844	Pulicaria_all|DPULI_032827	Pulicaria_all|DPULI_006801	Pulicaria_all|DPULI_013583
cluster457	Pulicaria_all|DPULI_006963	Pulicaria_all|DPULI_000932	Pulicaria_all|DPULI_002930	Pulicaria_all|DPULI_003616	Pulicaria_all|DPULI_006974	Pulicaria_all|DPULI_031936	Pulicaria_all|DPULI_035506
cluster458	Pulicaria_all|DPULI_005139	Pulicaria_all|DPULI_037164	Pulicaria_all|DPULI_005138	Pulicaria_all|DPULI_005148	Pulicaria_all|DPULI_005164	Pulicaria_all|DPULI_005149	Pulicaria_all|DPULI_005705
cluster459	Pulicaria_all|DPULI_014184	Pulicaria_all|DPULI_014183	Pulicaria_all|DPULI_026878	Pulicaria_all|DPULI_034102	Pulicaria_all|DPULI_034104	Pulicaria_all|DPULI_011989	Pulicaria_all|DPULI_037273
cluster460	Pulicaria_all|DPULI_023343	Pulicaria_all|DPULI_004354	Pulicaria_all|DPULI_023347	Pulicaria_all|DPULI_023350	Pulicaria_all|DPULI_023352	Pulicaria_all|DPULI_023355	Pulicaria_all|DPULI_023357
cluster461	Pulicaria_all|DPULI_026353	Pulicaria_all|DPULI_009934	Pulicaria_all|DPULI_011634	Pulicaria_all|DPULI_009939	Pulicaria_all|DPULI_009913	Pulicaria_all|DPULI_026354	Pulicaria_all|DPULI_009938
cluster462	Pulicaria_all|DPULI_006422	Pulicaria_all|DPULI_022212	Pulicaria_all|DPULI_022213	Pulicaria_all|DPULI_026757	Pulicaria_all|DPULI_030579	Pulicaria_all|DPULI_032224	Pulicaria_all|DPULI_020042
cluster463	Pulicaria_all|DPULI_003036	Pulicaria_all|DPULI_000499	Pulicaria_all|DPULI_025276	Pulicaria_all|DPULI_025282	Pulicaria_all|DPULI_025287	Pulex_temperature|DAPPUDRAFT_106154	Pulicaria_all|DPULI_000511
cluster464	Pulicaria_all|DPULI_020199	Pulicaria_all|DPULI_003684	Pulicaria_all|DPULI_003685	Pulicaria_all|DPULI_008109	Pulicaria_all|DPULI_020411	Pulicaria_all|DPULI_026626	Pulicaria_all|DPULI_028818
cluster465	Pulicaria_all|DPULI_036558	Pulicaria_all|DPULI_013300	Pulicaria_all|DPULI_026394	Pulicaria_all|DPULI_026723	Pulicaria_all|DPULI_034524	Pulicaria_all|DPULI_036553	Pulicaria_all|DPULI_036554
cluster466	Pulicaria_all|DPULI_004471	Pulicaria_all|DPULI_000741	Pulicaria_all|DPULI_000744	Pulicaria_all|DPULI_004556	Pulicaria_all|DPULI_023769	Pulicaria_all|DPULI_024659	Pulex_kairomone|DAPPUDRAFT_301907
cluster467	Pulicaria_all|DPULI_031580	Pulicaria_all|DPULI_014028	Pulicaria_all|DPULI_014346	Pulicaria_all|DPULI_031650	Pulicaria_all|DPULI_014051	Pulicaria_all|DPULI_014345	Pulicaria_all|DPULI_035956
cluster468	Pulicaria_all|DPULI_031837	Pulicaria_all|DPULI_031836	Pulicaria_all|DPULI_017797	Pulicaria_all|DPULI_037442	Pulicaria_all|DPULI_018980	Pulex_temperature|DAPPUDRAFT_256104	Pulicaria_all|DPULI_018993
cluster469	Pulicaria_all|DPULI_005275	Pulicaria_all|DPULI_005107	Pulicaria_all|DPULI_005110	Pulicaria_all|DPULI_005113	Pulicaria_all|DPULI_009937	Pulex_temperature|DAPPUDRAFT_317997	Pulicaria_all|DPULI_009933
cluster470	Pulicaria_all|DPULI_001007	Pulicaria_all|DPULI_000939	Pulicaria_all|DPULI_000956	Pulicaria_all|DPULI_000960	Pulicaria_all|DPULI_001010	Pulicaria_all|DPULI_000957	Pulex_temperature|DAPPUDRAFT_235733
cluster471	Pulicaria_all|DPULI_006105	Pulicaria_all|DPULI_006068	Pulicaria_all|DPULI_006108	Pulicaria_all|DPULI_023428	Pulicaria_all|DPULI_006061	Pulicaria_all|DPULI_006079	Pulex_temperature|DAPPUDRAFT_121389
cluster472	Pulicaria_all|DPULI_033346	Pulicaria_all|DPULI_031705	Pulicaria_all|DPULI_035232	Pulicaria_all|DPULI_035233	Pulicaria_all|DPULI_036014	Pulicaria_all|DPULI_001887	Pulicaria_all|DPULI_033345
cluster473	Pulicaria_all|DPULI_009993	Pulex_temperature|DAPPUDRAFT_302739	Pulicaria_all|DPULI_031801	Pulex_kairomone|DAPPUDRAFT_60650	Pulex_kairomone|hxAUG26res91g31t1	Pulex_kairomone|hxAUG26us192g177t1	Pulicaria_all|DPULI_009991
cluster474	Pulex_kairomone|hxAUG26us88g37t1	Pulex_kairomone|hxAUG25s794g61t1	Pulex_kairomone|hxAUG26res88g41t1	Pulex_kairomone|hxAUG26us88g41t1	Pulex_kairomone|hxNCBI_GNO_223164	Pulicaria_all|DPULI_000785	Pulicaria_all|DPULI_000786
cluster475	Pulicaria_all|DPULI_018732	Pulicaria_all|DPULI_002907	Pulicaria_all|DPULI_002909	Pulicaria_all|DPULI_013247	Pulicaria_all|DPULI_018730	Pulicaria_all|DPULI_005679
cluster476	Pulicaria_all|DPULI_035423	Pulicaria_all|DPULI_036197	Pulicaria_all|DPULI_005097	Pulicaria_all|DPULI_004749	Pulicaria_all|DPULI_035802	Pulicaria_all|DPULI_035422
cluster477	Pulicaria_all|DPULI_024916	Pulicaria_all|DPULI_025015	Pulicaria_all|DPULI_027430	Pulicaria_all|DPULI_026679	Pulicaria_all|DPULI_026681	Pulicaria_all|DPULI_027928
cluster478	Pulicaria_all|DPULI_001004	Pulicaria_all|DPULI_001001	Pulicaria_all|DPULI_001002	Pulicaria_all|DPULI_001012	Pulicaria_all|DPULI_001003	Pulicaria_all|DPULI_001013
cluster479	Pulicaria_all|DPULI_018034	Pulicaria_all|DPULI_029114	Pulicaria_all|DPULI_029116	Pulicaria_all|DPULI_029119	Pulicaria_all|DPULI_029123	Pulicaria_all|DPULI_029120
cluster480	Pulicaria_all|DPULI_006785	Pulicaria_all|DPULI_010005	Pulicaria_all|DPULI_010010	Pulicaria_all|DPULI_018917	Pulicaria_all|DPULI_010009	Pulicaria_all|DPULI_010008
cluster481	Pulicaria_all|DPULI_025881	Pulicaria_all|DPULI_025883	Pulicaria_all|DPULI_037489	Pulicaria_all|DPULI_037718	Pulicaria_all|DPULI_025879	Pulicaria_all|DPULI_025886
cluster482	Pulicaria_all|DPULI_022806	Pulicaria_all|DPULI_022818	Pulicaria_all|DPULI_022813	Pulicaria_all|DPULI_022805	Pulicaria_all|DPULI_022816	Pulicaria_all|DPULI_022817
cluster483	Pulicaria_all|DPULI_027456	Pulicaria_all|DPULI_001376	Pulicaria_all|DPULI_001385	Pulicaria_all|DPULI_016698	Pulicaria_all|DPULI_001377	Pulicaria_all|DPULI_022593
cluster484	Pulicaria_all|DPULI_029150	Pulicaria_all|DPULI_006765	Pulicaria_all|DPULI_006773	Pulicaria_all|DPULI_028981	Pulicaria_all|DPULI_028994	Pulicaria_all|DPULI_029018
cluster485	Pulicaria_all|DPULI_012139	Pulicaria_all|DPULI_003566	Pulicaria_all|DPULI_012127	Pulicaria_all|DPULI_012140	Pulicaria_all|DPULI_012776	Pulicaria_all|DPULI_012777
cluster486	Pulicaria_all|DPULI_011764	Pulicaria_all|DPULI_011733	Pulicaria_all|DPULI_011878	Pulicaria_all|DPULI_011882	Pulicaria_all|DPULI_014092	Pulicaria_all|DPULI_011883
cluster487	Pulicaria_all|DPULI_001038	Pulicaria_all|DPULI_001039	Pulicaria_all|DPULI_012424	Pulicaria_all|DPULI_020414	Pulicaria_all|DPULI_012641	Pulicaria_all|DPULI_017838
cluster488	Pulicaria_all|DPULI_025306	Pulicaria_all|DPULI_025310	Pulicaria_all|DPULI_025439	Pulicaria_all|DPULI_025468	Pulicaria_all|DPULI_025513	Pulicaria_all|DPULI_024551
cluster489	Pulicaria_all|DPULI_025678	Pulicaria_all|DPULI_025571	Pulicaria_all|DPULI_025666	Pulicaria_all|DPULI_025651	Pulicaria_all|DPULI_025656	Pulicaria_all|DPULI_025659
cluster490	Pulicaria_all|DPULI_013234	Pulicaria_all|DPULI_013177	Pulicaria_all|DPULI_027626	Pulicaria_all|DPULI_003219	Pulicaria_all|DPULI_036139	Pulicaria_all|DPULI_027625
cluster491	Pulicaria_all|DPULI_000670	Pulicaria_all|DPULI_000643	Pulicaria_all|DPULI_000648	Pulicaria_all|DPULI_000663	Pulicaria_all|DPULI_000667	Pulicaria_all|DPULI_000674
cluster492	Pulicaria_all|DPULI_029030	Pulicaria_all|DPULI_029033	Pulicaria_all|DPULI_029042	Pulicaria_all|DPULI_029139	Pulex_temperature|DAPPUDRAFT_15274	Pulicaria_all|DPULI_004938
cluster493	Pulicaria_all|DPULI_005593	Pulicaria_all|DPULI_001114	Pulicaria_all|DPULI_005331	Pulicaria_all|DPULI_005517	Pulicaria_all|DPULI_005592	Pulicaria_all|DPULI_018014
cluster494	Pulicaria_all|DPULI_003723	Pulicaria_all|DPULI_003673	Pulicaria_all|DPULI_003718	Pulicaria_all|DPULI_025401	Pulicaria_all|DPULI_003710	Pulicaria_all|DPULI_037524
cluster495	Pulicaria_all|DPULI_011910	Pulicaria_all|DPULI_011895	Pulicaria_all|DPULI_011896	Pulicaria_all|DPULI_011911	Pulicaria_all|DPULI_037271	Pulicaria_all|DPULI_011909
cluster496	Pulicaria_all|DPULI_004301	Pulicaria_all|DPULI_004201	Pulicaria_all|DPULI_014886	Pulicaria_all|DPULI_004204	Pulicaria_all|DPULI_004203	Pulicaria_all|DPULI_004302
cluster497	Pulicaria_all|DPULI_037727	Pulicaria_all|DPULI_022255	Pulicaria_all|DPULI_025538	Pulicaria_all|DPULI_031397	Pulicaria_all|DPULI_035326	Pulicaria_all|DPULI_035359
cluster498	Pulicaria_all|DPULI_009010	Pulicaria_all|DPULI_029126	Pulicaria_all|DPULI_037281	Pulicaria_all|DPULI_037326	Pulicaria_all|DPULI_037438	Pulex_temperature|DAPPUDRAFT_304196
cluster499	Pulicaria_all|DPULI_017040	Pulicaria_all|DPULI_037107	Pulicaria_all|DPULI_003197	Pulicaria_all|DPULI_003199	Pulicaria_all|DPULI_024001	Pulicaria_all|DPULI_009116
cluster500	Pulicaria_all|DPULI_009932	Pulicaria_all|DPULI_009909	Pulicaria_all|DPULI_009931	Pulicaria_all|DPULI_009935	Pulicaria_all|DPULI_009903	Pulicaria_all|DPULI_009907
cluster501	Pulicaria_all|DPULI_020050	Pulicaria_all|DPULI_020053	Pulex_temperature|DAPPUDRAFT_302856	Pulicaria_all|DPULI_031728	Pulicaria_all|DPULI_006018	Pulex_temperature|DAPPUDRAFT_227800
cluster502	Pulicaria_all|DPULI_017262	Pulicaria_all|DPULI_002595	Pulicaria_all|DPULI_018643	Pulicaria_all|DPULI_017260	Pulicaria_all|DPULI_017261	Pulex_temperature|DAPPUDRAFT_251495
cluster503	Pulicaria_all|DPULI_032743	Pulicaria_all|DPULI_009810	Pulicaria_all|DPULI_016443	Pulicaria_all|DPULI_036059	Pulicaria_all|DPULI_000853	Pulicaria_all|DPULI_025721
cluster504	Pulicaria_all|DPULI_017185	Pulicaria_all|DPULI_013656	Pulicaria_all|DPULI_025304	Pulicaria_all|DPULI_025307	Pulicaria_all|DPULI_025326	Pulicaria_all|DPULI_025329
cluster505	Pulicaria_all|DPULI_006938	Pulicaria_all|DPULI_006943	Pulicaria_all|DPULI_006939	Pulex_kairomone|hxAUG26res31g93t1	Pulex_temperature|DAPPUDRAFT_304912	Pulicaria_all|DPULI_006946
cluster506	Pulicaria_all|DPULI_030653	Pulicaria_all|DPULI_007017	Pulicaria_all|DPULI_007018	Pulicaria_all|DPULI_027195	Pulicaria_all|DPULI_027194	Pulicaria_all|DPULI_030654
cluster507	Pulicaria_all|DPULI_001272	Pulicaria_all|DPULI_000902	Pulicaria_all|DPULI_000973	Pulicaria_all|DPULI_014603	Pulicaria_all|DPULI_018242	Pulicaria_all|DPULI_001140
cluster508	Pulicaria_all|DPULI_009259	Pulicaria_all|DPULI_009257	Pulicaria_all|DPULI_034103	Pulicaria_all|DPULI_034592	Pulicaria_all|DPULI_033588	Pulicaria_all|DPULI_034595
cluster509	Pulicaria_all|DPULI_032684	Pulicaria_all|DPULI_014227	Pulicaria_all|DPULI_016271	Pulicaria_all|DPULI_019045	Pulicaria_all|DPULI_032683	Pulicaria_all|DPULI_032689
cluster510	Pulicaria_all|DPULI_034673	Pulicaria_all|DPULI_025938	Pulicaria_all|DPULI_033391	Pulicaria_all|DPULI_034614	Pulicaria_all|DPULI_034700	Pulicaria_all|DPULI_034674
cluster511	Pulicaria_all|DPULI_022128	Pulicaria_all|DPULI_002690	Pulicaria_all|DPULI_005574	Pulicaria_all|DPULI_021576	Pulicaria_all|DPULI_028047	Pulicaria_all|DPULI_036031
cluster512	Pulicaria_all|DPULI_002247	Pulicaria_all|DPULI_031540	Pulicaria_all|DPULI_035204	Pulicaria_all|DPULI_026823	Pulicaria_all|DPULI_026372	Pulicaria_all|DPULI_022276
cluster513	Pulicaria_all|DPULI_012529	Pulicaria_all|DPULI_011615	Pulicaria_all|DPULI_012526	Pulicaria_all|DPULI_012527	Pulicaria_all|DPULI_012528	Pulicaria_all|DPULI_037282
cluster514	Pulicaria_all|DPULI_009476	Pulicaria_all|DPULI_009475	Pulicaria_all|DPULI_036275	Pulicaria_all|DPULI_037041	Pulicaria_all|DPULI_037114	Pulicaria_all|DPULI_012525
cluster515	Pulicaria_all|DPULI_028630	Pulicaria_all|DPULI_026791	Pulicaria_all|DPULI_036496	Pulicaria_all|DPULI_005741	Pulicaria_all|DPULI_005744	Pulicaria_all|DPULI_036495
cluster516	Pulicaria_all|DPULI_004823	Pulicaria_all|DPULI_004829	Pulicaria_all|DPULI_009583	Pulicaria_all|DPULI_014013	Pulicaria_all|DPULI_014016	Pulicaria_all|DPULI_035536
cluster517	Pulicaria_all|DPULI_035779	Pulicaria_all|DPULI_018449	Pulicaria_all|DPULI_035777	Pulicaria_all|DPULI_035780	Pulicaria_all|DPULI_035781	Pulicaria_all|DPULI_035782
cluster518	Pulicaria_all|DPULI_013245	Pulicaria_all|DPULI_003592	Pulicaria_all|DPULI_009588	Pulicaria_all|DPULI_034532	Pulicaria_all|DPULI_026629	Pulicaria_all|DPULI_003326
cluster519	Pulicaria_all|DPULI_009777	Pulicaria_all|DPULI_023988	Pulicaria_all|DPULI_023989	Pulicaria_all|DPULI_023992	Pulicaria_all|DPULI_009776	Pulicaria_all|DPULI_023991
cluster520	Pulicaria_all|DPULI_009066	Pulicaria_all|DPULI_006764	Pulicaria_all|DPULI_006776	Pulicaria_all|DPULI_020165	Pulicaria_all|DPULI_029669	Pulex_temperature|DAPPUDRAFT_258186
cluster521	Pulicaria_all|DPULI_030722	Pulicaria_all|DPULI_037270	Pulicaria_all|DPULI_002403	Pulicaria_all|DPULI_002109	Pulicaria_all|DPULI_037605	Pulicaria_all|DPULI_013421
cluster522	Pulicaria_all|DPULI_004770	Pulicaria_all|DPULI_020462	Pulicaria_all|DPULI_022309	Pulicaria_all|DPULI_030685	Pulicaria_all|DPULI_020352	Pulicaria_all|DPULI_016971
cluster523	Pulicaria_all|DPULI_034426	Pulicaria_all|DPULI_014485	Pulicaria_all|DPULI_017996	Pulicaria_all|DPULI_004831	Pulicaria_all|DPULI_017997	Pulicaria_all|DPULI_007295
cluster524	Pulicaria_all|DPULI_027392	Pulicaria_all|DPULI_003425	Pulicaria_all|DPULI_003434	Pulicaria_all|DPULI_020360	Pulicaria_all|DPULI_003424	Pulicaria_all|DPULI_003433
cluster525	Pulicaria_all|DPULI_007399	Pulicaria_all|DPULI_001076	Pulicaria_all|DPULI_022223	Pulicaria_all|DPULI_025653	Pulicaria_all|DPULI_025661	Pulex_temperature|DAPPUDRAFT_24169
cluster526	Pulicaria_all|DPULI_012588	Pulicaria_all|DPULI_018273	Pulicaria_all|DPULI_024010	Pulicaria_all|DPULI_032279	Pulicaria_all|DPULI_034432	Pulicaria_all|DPULI_034433
cluster527	Pulicaria_all|DPULI_017603	Pulicaria_all|DPULI_017715	Pulicaria_all|DPULI_037400	Pulicaria_all|DPULI_037645	Pulicaria_all|DPULI_037681	Pulicaria_all|DPULI_037527
cluster528	Pulicaria_all|DPULI_030250	Pulicaria_all|DPULI_018647	Pulicaria_all|DPULI_030251	Pulicaria_all|DPULI_007828	Pulicaria_all|DPULI_030257	Pulicaria_all|DPULI_030262
cluster529	Pulicaria_all|DPULI_024466	Pulicaria_all|DPULI_024478	Pulicaria_all|DPULI_024601	Pulicaria_all|DPULI_024629	Pulicaria_all|DPULI_022764	Pulicaria_all|DPULI_020890
cluster530	Pulicaria_all|DPULI_027215	Pulicaria_all|DPULI_000764	Pulicaria_all|DPULI_003530	Pulicaria_all|DPULI_000826	Pulicaria_all|DPULI_033664	Pulicaria_all|DPULI_033678
cluster531	Pulicaria_all|DPULI_033092	Pulicaria_all|DPULI_033106	Pulicaria_all|DPULI_033673	Pulicaria_all|DPULI_028318	Pulicaria_all|DPULI_033661	Pulicaria_all|DPULI_035426
cluster532	Pulicaria_all|DPULI_020416	Pulicaria_all|DPULI_013625	Pulicaria_all|DPULI_013629	Pulicaria_all|DPULI_020449	Pulicaria_all|DPULI_020451	Pulicaria_all|DPULI_020700
cluster533	Pulicaria_all|DPULI_014709	Pulicaria_all|DPULI_014710	Pulicaria_all|DPULI_014750	Pulicaria_all|DPULI_014753	Pulicaria_all|DPULI_014762	Pulicaria_all|DPULI_014763
cluster534	Pulicaria_all|DPULI_026981	Pulicaria_all|DPULI_026980	Pulicaria_all|DPULI_026982	Pulicaria_all|DPULI_026983	Pulicaria_all|DPULI_034305	Pulicaria_all|DPULI_035668
cluster535	Pulicaria_all|DPULI_011722	Pulicaria_all|DPULI_005388	Pulicaria_all|DPULI_011720	Pulicaria_all|DPULI_024327	Pulicaria_all|DPULI_005389	Pulicaria_all|DPULI_011721
cluster536	Pulicaria_all|DPULI_029093	Pulicaria_all|DPULI_029081	Pulicaria_all|DPULI_029090	Pulicaria_all|DPULI_029077	Pulicaria_all|DPULI_029075	Pulicaria_all|DPULI_029087
cluster537	Pulicaria_all|DPULI_000384	Pulicaria_all|DPULI_000403	Pulicaria_all|DPULI_000404	Pulicaria_all|DPULI_000398	Pulicaria_all|DPULI_000378	Pulicaria_all|DPULI_000408
cluster538	Pulicaria_all|DPULI_013909	Pulicaria_all|DPULI_013879	Pulicaria_all|DPULI_013896	Pulicaria_all|DPULI_014011	Pulicaria_all|DPULI_036681	Pulicaria_all|DPULI_014010
cluster539	Pulicaria_all|DPULI_024591	Pulicaria_all|DPULI_023908	Pulicaria_all|DPULI_024494	Pulicaria_all|DPULI_024592	Pulicaria_all|DPULI_021140	Pulicaria_all|DPULI_024590
cluster540	Pulicaria_all|DPULI_003909	Pulicaria_all|DPULI_003902	Pulicaria_all|DPULI_003906	Pulicaria_all|DPULI_003914	Pulicaria_all|DPULI_003915	Pulicaria_all|DPULI_003910
cluster541	Pulicaria_all|DPULI_006678	Pulicaria_all|DPULI_034738	Pulicaria_all|DPULI_036360	Pulicaria_all|DPULI_009760	Pulicaria_all|DPULI_009143	Pulicaria_all|DPULI_007192
cluster542	Pulicaria_all|DPULI_004042	Pulicaria_all|DPULI_004055	Pulicaria_all|DPULI_004057	Pulicaria_all|DPULI_004084	Pulicaria_all|DPULI_004088	Pulicaria_all|DPULI_004091
cluster543	Pulicaria_all|DPULI_001105	Pulicaria_all|DPULI_001107	Pulicaria_all|DPULI_026727	Pulicaria_all|DPULI_027672	Pulicaria_all|DPULI_027678	Pulicaria_all|DPULI_027680
cluster544	Pulicaria_all|DPULI_026726	Pulicaria_all|DPULI_027677	Pulicaria_all|DPULI_001104	Pulicaria_all|DPULI_001106	Pulicaria_all|DPULI_001121	Pulicaria_all|DPULI_027679
cluster545	Pulicaria_all|DPULI_034161	Pulicaria_all|DPULI_034163	Pulicaria_all|DPULI_034414	Pulicaria_all|DPULI_034563	Pulicaria_all|DPULI_034167	Pulicaria_all|DPULI_033875
cluster546	Pulicaria_all|DPULI_013265	Pulicaria_all|DPULI_022314	Pulicaria_all|DPULI_014572	Pulicaria_all|DPULI_027265	Pulicaria_all|DPULI_034933	Pulicaria_all|DPULI_033112
cluster547	Pulicaria_all|DPULI_018922	Pulicaria_all|DPULI_000161	Pulicaria_all|DPULI_018921	Pulicaria_all|DPULI_018923	Pulicaria_all|DPULI_018875	Pulicaria_all|DPULI_018874
cluster548	Pulicaria_all|DPULI_017393	Pulicaria_all|DPULI_016327	Pulicaria_all|DPULI_016328	Pulicaria_all|DPULI_016329	Pulicaria_all|DPULI_017413	Pulicaria_all|DPULI_017394
cluster549	Pulicaria_all|DPULI_025516	Pulicaria_all|DPULI_002715	Pulicaria_all|DPULI_004453	Pulicaria_all|DPULI_004469	Pulicaria_all|DPULI_030510	Pulicaria_all|DPULI_017186
cluster550	Pulicaria_all|DPULI_002981	Pulicaria_all|DPULI_024517	Pulicaria_all|DPULI_005821	Pulicaria_all|DPULI_002991	Pulex_kairomone|hxAUG25s29g64t1	Pulex_temperature|DAPPUDRAFT_319341
cluster551	Pulicaria_all|DPULI_030464	Pulicaria_all|DPULI_030462	Pulex_temperature|DAPPUDRAFT_334949	Pulex_temperature|DAPPUDRAFT_267618	Pulicaria_all|DPULI_030457	Pulex_temperature|DAPPUDRAFT_252136
cluster552	Pulicaria_all|DPULI_014200	Pulicaria_all|DPULI_013723	Pulicaria_all|DPULI_014194	Pulicaria_all|DPULI_014205	Pulex_kairomone|hxAUG26us204g129t1	Pulex_temperature|DAPPUDRAFT_264049
cluster553	Pulicaria_all|DPULI_021781	Pulicaria_all|DPULI_021780	Pulicaria_all|DPULI_021785	Pulicaria_all|DPULI_021786	Pulicaria_all|DPULI_021866	Pulex_kairomone|DAPPUDRAFT_266209
cluster554	Pulicaria_all|DPULI_004781	Pulicaria_all|DPULI_017989	Pulicaria_all|DPULI_018136	Pulicaria_all|DPULI_018216	Pulicaria_all|DPULI_004782	Pulicaria_all|DPULI_004783
cluster555	Pulicaria_all|DPULI_012897	Pulicaria_all|DPULI_012903	Pulicaria_all|DPULI_012907	Pulicaria_all|DPULI_013836	Pulicaria_all|DPULI_012896	Pulicaria_all|DPULI_012906
cluster556	Pulicaria_all|DPULI_003623	Pulicaria_all|DPULI_003639	Pulicaria_all|DPULI_007148	Pulicaria_all|DPULI_028022	Pulicaria_all|DPULI_034429	Pulicaria_all|DPULI_023382
cluster557	Pulicaria_all|DPULI_001491	Pulicaria_all|DPULI_001487	Pulicaria_all|DPULI_001485	Pulicaria_all|DPULI_001484	Pulicaria_all|DPULI_001488	Pulicaria_all|DPULI_006078
cluster558	Pulicaria_all|DPULI_029121	Pulicaria_all|DPULI_023806	Pulicaria_all|DPULI_029112	Pulicaria_all|DPULI_029117	Pulicaria_all|DPULI_029124	Pulex_temperature|DAPPUDRAFT_315962
cluster559	Pulicaria_all|DPULI_012501	Pulicaria_all|DPULI_012500	Pulicaria_all|DPULI_012502	Pulicaria_all|DPULI_018405	Pulicaria_all|DPULI_018767	Pulicaria_all|DPULI_018768
cluster560	Pulicaria_all|DPULI_032537	Pulicaria_all|DPULI_032536	Pulicaria_all|DPULI_032540	Pulicaria_all|DPULI_037670	Pulicaria_all|DPULI_037671	Pulicaria_all|DPULI_037672
cluster561	Pulicaria_all|DPULI_005170	Pulicaria_all|DPULI_005155	Pulicaria_all|DPULI_034749	Pulicaria_all|DPULI_034751	Pulicaria_all|DPULI_034757	Pulicaria_all|DPULI_030727
cluster562	Pulicaria_all|DPULI_025917	Pulicaria_all|DPULI_025754	Pulicaria_all|DPULI_004049	Pulicaria_all|DPULI_012782	Pulicaria_all|DPULI_004034	Pulicaria_all|DPULI_004106
cluster563	Pulicaria_all|DPULI_004857	Pulicaria_all|DPULI_004856	Pulicaria_all|DPULI_004858	Pulicaria_all|DPULI_004859	Pulicaria_all|DPULI_004860	Pulicaria_all|DPULI_004901
cluster564	Pulicaria_all|DPULI_032900	Pulicaria_all|DPULI_013004	Pulicaria_all|DPULI_032715	Pulicaria_all|DPULI_033167	Pulicaria_all|DPULI_032899	Pulicaria_all|DPULI_032901
cluster565	Pulicaria_all|DPULI_002478	Pulicaria_all|DPULI_035492	Pulicaria_all|DPULI_027644	Pulicaria_all|DPULI_031935	Pulicaria_all|DPULI_003506	Pulicaria_all|DPULI_020888
cluster566	Pulicaria_all|DPULI_003302	Pulicaria_all|DPULI_003254	Pulicaria_all|DPULI_003255	Pulicaria_all|DPULI_034309	Pulicaria_all|DPULI_034484	Pulicaria_all|DPULI_034485
cluster567	Pulicaria_all|DPULI_013837	Pulicaria_all|DPULI_013835	Pulicaria_all|DPULI_031178	Pulicaria_all|DPULI_031161	Pulicaria_all|DPULI_032867	Pulicaria_all|DPULI_032965
cluster568	Pulicaria_all|DPULI_007652	Pulicaria_all|DPULI_007650	Pulicaria_all|DPULI_007651	Pulicaria_all|DPULI_007670	Pulicaria_all|DPULI_007671	Pulicaria_all|DPULI_007672
cluster569	Pulicaria_all|DPULI_035281	Pulicaria_all|DPULI_000015	Pulicaria_all|DPULI_019040	Pulicaria_all|DPULI_026344	Pulicaria_all|DPULI_016263	Pulicaria_all|DPULI_035285
cluster570	Pulicaria_all|DPULI_024509	Pulicaria_all|DPULI_017595	Pulicaria_all|DPULI_017863	Pulicaria_all|DPULI_033056	Pulicaria_all|DPULI_024715	Pulicaria_all|DPULI_001518
cluster571	Pulicaria_all|DPULI_023822	Pulicaria_all|DPULI_033737	Pulicaria_all|DPULI_030444	Pulicaria_all|DPULI_033659	Pulicaria_all|DPULI_034263	Pulicaria_all|DPULI_031150
cluster572	Pulicaria_all|DPULI_012454	Pulicaria_all|DPULI_011637	Pulicaria_all|DPULI_011638	Pulicaria_all|DPULI_011983	Pulicaria_all|DPULI_020228	Pulicaria_all|DPULI_020733
cluster573	Pulicaria_all|DPULI_008156	Pulicaria_all|DPULI_008152	Pulicaria_all|DPULI_008154	Pulicaria_all|DPULI_008158	Pulex_temperature|DAPPUDRAFT_317513	Pulicaria_all|DPULI_007485
cluster574	Pulicaria_all|DPULI_022623	Pulicaria_all|DPULI_001329	Pulicaria_all|DPULI_024400	Pulicaria_all|DPULI_024648	Pulicaria_all|DPULI_024467	Pulicaria_all|DPULI_024479
cluster575	Pulicaria_all|DPULI_004967	Pulicaria_all|DPULI_004966	Pulicaria_all|DPULI_004968	Pulicaria_all|DPULI_004969	Pulicaria_all|DPULI_004970	Pulex_temperature|DAPPUDRAFT_314015
cluster576	Pulicaria_all|DPULI_016343	Pulicaria_all|DPULI_016324	Pulicaria_all|DPULI_016341	Pulicaria_all|DPULI_016342	Pulicaria_all|DPULI_016344	Pulicaria_all|DPULI_016348
cluster577	Pulicaria_all|DPULI_001259	Pulicaria_all|DPULI_001262	Pulicaria_all|DPULI_001266	Pulicaria_all|DPULI_001268	Pulicaria_all|DPULI_001265	Pulicaria_all|DPULI_001270
cluster578	Pulicaria_all|DPULI_004254	Pulicaria_all|DPULI_004266	Pulicaria_all|DPULI_023430	Pulicaria_all|DPULI_023433	Pulicaria_all|DPULI_023739	Pulicaria_all|DPULI_004265
cluster579	Pulicaria_all|DPULI_018396	Pulicaria_all|DPULI_018395	Pulicaria_all|DPULI_018399	Pulicaria_all|DPULI_018401	Pulicaria_all|DPULI_018403	Pulicaria_all|DPULI_018398
cluster580	Pulicaria_all|DPULI_029984	Pulicaria_all|DPULI_029970	Pulicaria_all|DPULI_029976	Pulicaria_all|DPULI_029920	Pulicaria_all|DPULI_029952	Pulicaria_all|DPULI_029996
cluster581	Pulicaria_all|DPULI_027269	Pulicaria_all|DPULI_026501	Pulicaria_all|DPULI_016913	Pulicaria_all|DPULI_020896	Pulicaria_all|DPULI_017585	Pulicaria_all|DPULI_007838
cluster582	Pulicaria_all|DPULI_026659	Pulicaria_all|DPULI_027009	Pulicaria_all|DPULI_027202	Pulicaria_all|DPULI_035162	Pulicaria_all|DPULI_017937	Pulicaria_all|DPULI_017938
cluster583	Pulicaria_all|DPULI_011833	Pulicaria_all|DPULI_011835	Pulicaria_all|DPULI_017136	Pulicaria_all|DPULI_017138	Pulicaria_all|DPULI_017140	Pulicaria_all|DPULI_017142
cluster584	Pulicaria_all|DPULI_003705	Pulicaria_all|DPULI_025458	Pulicaria_all|DPULI_003706	Pulicaria_all|DPULI_003711	Pulicaria_all|DPULI_025371	Pulicaria_all|DPULI_030539
cluster585	Pulicaria_all|DPULI_033878	Pulicaria_all|DPULI_033150	Pulicaria_all|DPULI_033271	Pulicaria_all|DPULI_033294	Pulicaria_all|DPULI_034165	Pulicaria_all|DPULI_034169
cluster586	Pulicaria_all|DPULI_014041	Pulicaria_all|DPULI_020169	Pulicaria_all|DPULI_034554	Pulicaria_all|DPULI_034556	Pulicaria_all|DPULI_014040	Pulicaria_all|DPULI_020168
cluster587	Pulicaria_all|DPULI_020800	Pulicaria_all|DPULI_030814	Pulicaria_all|DPULI_036539	Pulicaria_all|DPULI_036540	Pulicaria_all|DPULI_020805	Pulicaria_all|DPULI_036541
cluster588	Pulicaria_all|DPULI_007359	Pulicaria_all|DPULI_002624	Pulicaria_all|DPULI_012580	Pulicaria_all|DPULI_012583	Pulicaria_all|DPULI_023518	Pulicaria_all|DPULI_026552
cluster589	Pulicaria_all|DPULI_020178	Pulicaria_all|DPULI_003131	Pulicaria_all|DPULI_022470	Pulicaria_all|DPULI_020397	Pulicaria_all|DPULI_035762	Pulicaria_all|DPULI_036170
cluster590	Pulicaria_all|DPULI_029810	Pulicaria_all|DPULI_013093	Pulicaria_all|DPULI_014596	Pulicaria_all|DPULI_016679	Pulicaria_all|DPULI_029825	Pulicaria_all|DPULI_029835
cluster591	Pulicaria_all|DPULI_033039	Pulicaria_all|DPULI_017332	Pulicaria_all|DPULI_033040	Pulicaria_all|DPULI_037641	Pulicaria_all|DPULI_013407	Pulicaria_all|DPULI_013413
cluster592	Pulicaria_all|DPULI_014834	Pulicaria_all|DPULI_014844	Pulicaria_all|DPULI_014851	Pulicaria_all|DPULI_014843	Pulicaria_all|DPULI_004430	Pulicaria_all|DPULI_004441
cluster593	Pulicaria_all|DPULI_030221	Pulex_kairomone|hxJGI_V11_307922	Pulex_kairomone|hxAUG26res5085g195t1	Pulex_kairomone|hxAUG26res621g115t1	Pulicaria_all|DPULI_030047	Pulicaria_all|DPULI_030223
cluster594	Pulicaria_all|DPULI_017069	Pulex_temperature|DAPPUDRAFT_268609	Pulicaria_all|DPULI_016825	Pulex_temperature|DAPPUDRAFT_122608	Pulex_temperature|DAPPUDRAFT_107344	Pulex_temperature|DAPPUDRAFT_122585
cluster595	Pulicaria_all|DPULI_025834	Pulicaria_all|DPULI_025760	Pulicaria_all|DPULI_025698	Pulicaria_all|DPULI_025697	Pulicaria_all|DPULI_025768	Pulex_temperature|DAPPUDRAFT_332948
cluster596	Pulicaria_all|DPULI_030126	Pulicaria_all|DPULI_030060	Pulicaria_all|DPULI_030134	Pulicaria_all|DPULI_030217	Pulicaria_all|DPULI_030132	Pulex_temperature|DAPPUDRAFT_302751
cluster597	Pulicaria_all|DPULI_005994	Pulicaria_all|DPULI_006323	Pulicaria_all|DPULI_012539	Pulicaria_all|DPULI_018155	Pulicaria_all|DPULI_031194	Pulicaria_all|DPULI_003493
cluster598	Pulicaria_all|DPULI_029736	Pulicaria_all|DPULI_018238	Pulicaria_all|DPULI_029749	Pulicaria_all|DPULI_018239	Pulicaria_all|DPULI_029737	Pulicaria_all|DPULI_002964
cluster599	Pulicaria_all|DPULI_022333	Pulicaria_all|DPULI_000347	Pulicaria_all|DPULI_012916	Pulicaria_all|DPULI_014823	Pulicaria_all|DPULI_027915	Pulicaria_all|DPULI_013153
cluster600	Pulicaria_all|DPULI_025404	Pulicaria_all|DPULI_025164	Pulicaria_all|DPULI_025345	Pulicaria_all|DPULI_025392	Pulex_kairomone|hxNCBI_GNO_238184	Pulex_kairomone|hxNCBI_GNO_19204
cluster601	Pulicaria_all|DPULI_004403	Pulicaria_all|DPULI_004402	Pulicaria_all|DPULI_004405	Pulicaria_all|DPULI_005048	Pulicaria_all|DPULI_005054	Pulicaria_all|DPULI_025982
cluster602	Pulicaria_all|DPULI_010054	Pulicaria_all|DPULI_009898	Pulicaria_all|DPULI_010011	Pulicaria_all|DPULI_010042	Pulicaria_all|DPULI_010052	Pulicaria_all|DPULI_016441
cluster603	Pulicaria_all|DPULI_031727	Pulicaria_all|DPULI_002426	Pulicaria_all|DPULI_002428	Pulicaria_all|DPULI_002429	Pulicaria_all|DPULI_031643	Pulicaria_all|DPULI_031726
cluster604	Pulicaria_all|DPULI_017688	Pulicaria_all|DPULI_017686	Pulicaria_all|DPULI_025553	Pulicaria_all|DPULI_025555	Pulicaria_all|DPULI_017689	Pulicaria_all|DPULI_025554
cluster605	Pulicaria_all|DPULI_021232	Pulicaria_all|DPULI_021233	Pulicaria_all|DPULI_030413	Pulicaria_all|DPULI_030416	Pulicaria_all|DPULI_033963	Pulicaria_all|DPULI_034463
cluster606	Pulicaria_all|DPULI_013075	Pulicaria_all|DPULI_002097	Pulicaria_all|DPULI_017633	Pulicaria_all|DPULI_006827	Pulicaria_all|DPULI_022293	Pulicaria_all|DPULI_022295
cluster607	Pulicaria_all|DPULI_002600	Pulicaria_all|DPULI_001209	Pulicaria_all|DPULI_002598	Pulicaria_all|DPULI_001207	Pulicaria_all|DPULI_002599	Pulex_temperature|DAPPUDRAFT_309557
cluster608	Pulicaria_all|DPULI_006352	Pulicaria_all|DPULI_000157	Pulicaria_all|DPULI_000170	Pulicaria_all|DPULI_000187	Pulicaria_all|DPULI_000109	Pulicaria_all|DPULI_000106
cluster609	Pulicaria_all|DPULI_016373	Pulicaria_all|DPULI_037155	Pulicaria_all|DPULI_037364	Pulicaria_all|DPULI_037380	Pulicaria_all|DPULI_037033	Pulex_temperature|DAPPUDRAFT_249722
cluster610	Pulicaria_all|DPULI_037488	Pulicaria_all|DPULI_026013	Pulicaria_all|DPULI_029679	Pulicaria_all|DPULI_037153	Pulicaria_all|DPULI_037484	Pulicaria_all|DPULI_037720
cluster611	Pulicaria_all|DPULI_035269	Pulicaria_all|DPULI_005791	Pulicaria_all|DPULI_017612	Pulicaria_all|DPULI_017616	Pulicaria_all|DPULI_035265	Pulicaria_all|DPULI_035280
cluster612	Pulicaria_all|DPULI_012077	Pulicaria_all|DPULI_012078	Pulicaria_all|DPULI_012082	Pulicaria_all|DPULI_012083	Pulicaria_all|DPULI_012023	Pulex_temperature|DAPPUDRAFT_312609
cluster613	Pulicaria_all|DPULI_025660	Pulicaria_all|DPULI_025649	Pulicaria_all|DPULI_025652	Pulicaria_all|DPULI_025654	Pulicaria_all|DPULI_025657	Pulicaria_all|DPULI_025662
cluster614	Pulicaria_all|DPULI_001418	Pulicaria_all|DPULI_001406	Pulicaria_all|DPULI_001424	Pulicaria_all|DPULI_002489	Pulicaria_all|DPULI_001308	Pulicaria_all|DPULI_001327
cluster615	Pulicaria_all|DPULI_029072	Pulicaria_all|DPULI_028917	Pulicaria_all|DPULI_029080	Pulicaria_all|DPULI_029092	Pulicaria_all|DPULI_029084	Pulex_temperature|DAPPUDRAFT_315977
cluster616	Pulicaria_all|DPULI_002148	Pulicaria_all|DPULI_002142	Pulicaria_all|DPULI_002143	Pulicaria_all|DPULI_006646	Pulicaria_all|DPULI_002146	Pulicaria_all|DPULI_002147
cluster617	Pulex_temperature|DAPPUDRAFT_110302	Pulex_temperature|DAPPUDRAFT_324781	Pulex_temperature|DAPPUDRAFT_337329	Pulex_temperature|DAPPUDRAFT_340817	Pulex_temperature|DAPPUDRAFT_115447	Pulex_temperature|DAPPUDRAFT_320886
cluster618	Pulex_temperature|DAPPUDRAFT_112259	Pulex_temperature|DAPPUDRAFT_315492	Pulex_temperature|DAPPUDRAFT_318878	Pulex_temperature|DAPPUDRAFT_333261	Pulex_temperature|DAPPUDRAFT_336861	Pulex_temperature|DAPPUDRAFT_117552
cluster619	Pulicaria_all|DPULI_034732	Pulicaria_all|DPULI_000311	Pulicaria_all|DPULI_016774	Pulicaria_all|DPULI_017143	Pulicaria_all|DPULI_022722
cluster620	Pulicaria_all|DPULI_025957	Pulicaria_all|DPULI_014790	Pulicaria_all|DPULI_014813	Pulicaria_all|DPULI_023636	Pulicaria_all|DPULI_003127
cluster621	Pulicaria_all|DPULI_027254	Pulicaria_all|DPULI_001718	Pulicaria_all|DPULI_027255	Pulicaria_all|DPULI_027256	Pulex_kairomone|hxAUG26up2s2g130t1
cluster622	Pulicaria_all|DPULI_017882	Pulicaria_all|DPULI_024488	Pulicaria_all|DPULI_024489	Pulicaria_all|DPULI_025706	Pulicaria_all|DPULI_024515
cluster623	Pulicaria_all|DPULI_001080	Pulicaria_all|DPULI_001078	Pulicaria_all|DPULI_001079	Pulicaria_all|DPULI_001099	Pulicaria_all|DPULI_001097
cluster624	Pulicaria_all|DPULI_002181	Pulicaria_all|DPULI_030521	Pulicaria_all|DPULI_030526	Pulicaria_all|DPULI_032193	Pulicaria_all|DPULI_030705
cluster625	Pulicaria_all|DPULI_014553	Pulicaria_all|DPULI_014530	Pulicaria_all|DPULI_014531	Pulicaria_all|DPULI_014532	Pulicaria_all|DPULI_014554
cluster626	Pulicaria_all|DPULI_004890	Pulicaria_all|DPULI_004944	Pulicaria_all|DPULI_004935	Pulicaria_all|DPULI_001948	Pulicaria_all|DPULI_004923
cluster627	Pulicaria_all|DPULI_018120	Pulicaria_all|DPULI_018096	Pulicaria_all|DPULI_018122	Pulicaria_all|DPULI_018123	Pulicaria_all|DPULI_018126
cluster628	Pulicaria_all|DPULI_009299	Pulicaria_all|DPULI_001314	Pulicaria_all|DPULI_009761	Pulicaria_all|DPULI_025177	Pulicaria_all|DPULI_025876
cluster629	Pulicaria_all|DPULI_035666	Pulicaria_all|DPULI_007534	Pulicaria_all|DPULI_009702	Pulicaria_all|DPULI_009704	Pulicaria_all|DPULI_031632
cluster630	Pulicaria_all|DPULI_022193	Pulicaria_all|DPULI_028177	Pulicaria_all|DPULI_030420	Pulicaria_all|DPULI_031763	Pulicaria_all|DPULI_013783
cluster631	Pulicaria_all|DPULI_032770	Pulicaria_all|DPULI_000767	Pulicaria_all|DPULI_001721	Pulicaria_all|DPULI_007718	Pulicaria_all|DPULI_033575
cluster632	Pulicaria_all|DPULI_000608	Pulicaria_all|DPULI_000633	Pulicaria_all|DPULI_000634	Pulicaria_all|DPULI_000635	Pulicaria_all|DPULI_016755
cluster633	Pulicaria_all|DPULI_012750	Pulicaria_all|DPULI_013137	Pulex_kairomone|hxJGI_V11_306860	Pulex_kairomone|hxJGI_V11_225691	Pulex_kairomone|hxAUG26res5453g82t1
cluster634	Pulicaria_all|DPULI_032274	Pulicaria_all|DPULI_000090	Pulicaria_all|DPULI_009922	Pulicaria_all|DPULI_031896	Pulicaria_all|DPULI_032109
cluster635	Pulicaria_all|DPULI_003649	Pulicaria_all|DPULI_003633	Pulicaria_all|DPULI_014001	Pulicaria_all|DPULI_014260	Pulicaria_all|DPULI_014268
cluster636	Pulicaria_all|DPULI_001790	Pulicaria_all|DPULI_000720	Pulicaria_all|DPULI_001789	Pulicaria_all|DPULI_001851	Pulicaria_all|DPULI_007205
cluster637	Pulicaria_all|DPULI_006124	Pulicaria_all|DPULI_001100	Pulicaria_all|DPULI_001141	Pulicaria_all|DPULI_027674	Pulicaria_all|DPULI_006125
cluster638	Pulicaria_all|DPULI_023695	Pulicaria_all|DPULI_023694	Pulicaria_all|DPULI_024075	Pulicaria_all|DPULI_024074	Pulicaria_all|DPULI_034063
cluster639	Pulicaria_all|DPULI_006862	Pulicaria_all|DPULI_006870	Pulicaria_all|DPULI_006886	Pulicaria_all|DPULI_006888	Pulicaria_all|DPULI_006890
cluster640	Pulicaria_all|DPULI_000167	Pulicaria_all|DPULI_000166	Pulicaria_all|DPULI_000193	Pulicaria_all|DPULI_000208	Pulicaria_all|DPULI_010141
cluster641	Pulicaria_all|DPULI_000179	Pulicaria_all|DPULI_000162	Pulicaria_all|DPULI_000239	Pulicaria_all|DPULI_017275	Pulicaria_all|DPULI_036519
cluster642	Pulicaria_all|DPULI_034915	Pulicaria_all|DPULI_034910	Pulicaria_all|DPULI_034912	Pulicaria_all|DPULI_034914	Pulicaria_all|DPULI_034917
cluster643	Pulicaria_all|DPULI_009472	Pulicaria_all|DPULI_009470	Pulicaria_all|DPULI_009471	Pulicaria_all|DPULI_009473	Pulicaria_all|DPULI_009474
cluster644	Pulicaria_all|DPULI_004894	Pulicaria_all|DPULI_026894	Pulicaria_all|DPULI_028968	Pulicaria_all|DPULI_036264	Pulicaria_all|DPULI_000823
cluster645	Pulicaria_all|DPULI_028242	Pulicaria_all|DPULI_028237	Pulicaria_all|DPULI_028587	Pulicaria_all|DPULI_028522	Pulicaria_all|DPULI_028253
cluster646	Pulicaria_all|DPULI_014689	Pulicaria_all|DPULI_014941	Pulicaria_all|DPULI_014734	Pulicaria_all|DPULI_014725	Pulicaria_all|DPULI_014704
cluster647	Pulicaria_all|DPULI_022595	Pulicaria_all|DPULI_022760	Pulex_kairomone|DAPPUDRAFT_267421	Pulex_temperature|DAPPUDRAFT_319688	Pulex_temperature|DAPPUDRAFT_323206
cluster648	Pulicaria_all|DPULI_007686	Pulicaria_all|DPULI_005274	Pulicaria_all|DPULI_007685	Pulicaria_all|DPULI_008994	Pulicaria_all|DPULI_012196
cluster649	Pulicaria_all|DPULI_009585	Pulicaria_all|DPULI_018365	Pulicaria_all|DPULI_024018	Pulicaria_all|DPULI_020730	Pulicaria_all|DPULI_033140
cluster650	Pulicaria_all|DPULI_004763	Pulicaria_all|DPULI_004764	Pulicaria_all|DPULI_005439	Pulicaria_all|DPULI_013622	Pulicaria_all|DPULI_013628
cluster651	Pulicaria_all|DPULI_036260	Pulicaria_all|DPULI_001064	Pulicaria_all|DPULI_035482	Pulicaria_all|DPULI_037063	Pulex_temperature|DAPPUDRAFT_246214
cluster652	Pulicaria_all|DPULI_027627	Pulicaria_all|DPULI_027612	Pulicaria_all|DPULI_027624	Pulicaria_all|DPULI_027628	Pulicaria_all|DPULI_026764
cluster653	Pulicaria_all|DPULI_018625	Pulicaria_all|DPULI_003522	Pulicaria_all|DPULI_006328	Pulicaria_all|DPULI_003521	Pulicaria_all|DPULI_018769
cluster654	Pulicaria_all|DPULI_032887	Pulicaria_all|DPULI_022363	Pulicaria_all|DPULI_012131	Pulicaria_all|DPULI_033272	Pulicaria_all|DPULI_021860
cluster655	Pulicaria_all|DPULI_007383	Pulicaria_all|DPULI_021558	Pulicaria_all|DPULI_033885	Pulex_temperature|DAPPUDRAFT_65602	Pulicaria_all|DPULI_030325
cluster656	Pulicaria_all|DPULI_004299	Pulicaria_all|DPULI_004198	Pulicaria_all|DPULI_004202	Pulicaria_all|DPULI_004328	Pulicaria_all|DPULI_004330
cluster657	Pulicaria_all|DPULI_004766	Pulicaria_all|DPULI_004775	Pulicaria_all|DPULI_004974	Pulicaria_all|DPULI_034909	Pulicaria_all|DPULI_034105
cluster658	Pulicaria_all|DPULI_005988	Pulicaria_all|DPULI_012594	Pulicaria_all|DPULI_012600	Pulicaria_all|DPULI_012596	Pulicaria_all|DPULI_012595
cluster659	Pulicaria_all|DPULI_003652	Pulicaria_all|DPULI_003630	Pulicaria_all|DPULI_023998	Pulicaria_all|DPULI_024160	Pulicaria_all|DPULI_023548
cluster660	Pulicaria_all|DPULI_002501	Pulicaria_all|DPULI_002535	Pulicaria_all|DPULI_002536	Pulicaria_all|DPULI_033769	Pulicaria_all|DPULI_002502
cluster661	Pulicaria_all|DPULI_016911	Pulicaria_all|DPULI_016875	Pulicaria_all|DPULI_022078	Pulicaria_all|DPULI_030863	Pulicaria_all|DPULI_033028
cluster662	Pulicaria_all|DPULI_000693	Pulicaria_all|DPULI_000712	Pulicaria_all|DPULI_009050	Pulicaria_all|DPULI_017992	Pulicaria_all|DPULI_034503
cluster663	Pulicaria_all|DPULI_000091	Pulicaria_all|DPULI_000087	Pulicaria_all|DPULI_000093	Pulicaria_all|DPULI_028584	Pulicaria_all|DPULI_033004
cluster664	Pulicaria_all|DPULI_003851	Pulicaria_all|DPULI_018418	Pulicaria_all|DPULI_018960	Pulicaria_all|DPULI_020179	Pulicaria_all|DPULI_017896
cluster665	Pulicaria_all|DPULI_021166	Pulicaria_all|DPULI_026660	Pulicaria_all|DPULI_027513	Pulicaria_all|DPULI_027511	Pulicaria_all|DPULI_004677
cluster666	Pulicaria_all|DPULI_020934	Pulicaria_all|DPULI_035406	Pulicaria_all|DPULI_035407	Pulicaria_all|DPULI_036534	Pulicaria_all|DPULI_000834
cluster667	Pulicaria_all|DPULI_024625	Pulicaria_all|DPULI_024465	Pulicaria_all|DPULI_024477	Pulicaria_all|DPULI_024583	Pulicaria_all|DPULI_024622
cluster668	Pulicaria_all|DPULI_025501	Pulicaria_all|DPULI_031387	Pulicaria_all|DPULI_031400	Pulicaria_all|DPULI_031568	Pulicaria_all|DPULI_031574
cluster669	Pulicaria_all|DPULI_014487	Pulicaria_all|DPULI_014469	Pulicaria_all|DPULI_014479	Pulicaria_all|DPULI_014489	Pulicaria_all|DPULI_014488
cluster670	Pulicaria_all|DPULI_017581	Pulicaria_all|DPULI_032676	Pulicaria_all|DPULI_031637	Pulicaria_all|DPULI_035616	Pulicaria_all|DPULI_035620
cluster671	Pulicaria_all|DPULI_013855	Pulicaria_all|DPULI_012636	Pulicaria_all|DPULI_013854	Pulicaria_all|DPULI_018552	Pulicaria_all|DPULI_031804
cluster672	Pulicaria_all|DPULI_035318	Pulicaria_all|DPULI_035361	Pulicaria_all|DPULI_035324	Pulicaria_all|DPULI_035319	Pulicaria_all|DPULI_035366
cluster673	Pulicaria_all|DPULI_009558	Pulicaria_all|DPULI_009557	Pulicaria_all|DPULI_030368	Pulicaria_all|DPULI_030369	Pulicaria_all|DPULI_030370
cluster674	Pulicaria_all|DPULI_018929	Pulicaria_all|DPULI_018933	Pulicaria_all|DPULI_009343	Pulicaria_all|DPULI_009511	Pulicaria_all|DPULI_003009
cluster675	Pulicaria_all|DPULI_027750	Pulicaria_all|DPULI_007575	Pulicaria_all|DPULI_027746	Pulicaria_all|DPULI_027747	Pulicaria_all|DPULI_027753
cluster676	Pulicaria_all|DPULI_002860	Pulicaria_all|DPULI_004086	Pulicaria_all|DPULI_014265	Pulicaria_all|DPULI_016821	Pulicaria_all|DPULI_014180
cluster677	Pulicaria_all|DPULI_036440	Pulicaria_all|DPULI_007749	Pulicaria_all|DPULI_013216	Pulicaria_all|DPULI_020215	Pulicaria_all|DPULI_023795
cluster678	Pulicaria_all|DPULI_014111	Pulicaria_all|DPULI_030800	Pulicaria_all|DPULI_037313	Pulicaria_all|DPULI_028183	Pulicaria_all|DPULI_013707
cluster679	Pulicaria_all|DPULI_020070	Pulicaria_all|DPULI_020628	Pulicaria_all|DPULI_028105	Pulicaria_all|DPULI_018461	Pulicaria_all|DPULI_037454
cluster680	Pulicaria_all|DPULI_003269	Pulicaria_all|DPULI_003261	Pulicaria_all|DPULI_003263	Pulicaria_all|DPULI_003265	Pulicaria_all|DPULI_003267
cluster681	Pulicaria_all|DPULI_027682	Pulicaria_all|DPULI_027691	Pulicaria_all|DPULI_027718	Pulicaria_all|DPULI_034937	Pulicaria_all|DPULI_027717
cluster682	Pulicaria_all|DPULI_032543	Pulicaria_all|DPULI_032539	Pulicaria_all|DPULI_032545	Pulicaria_all|DPULI_032626	Pulicaria_all|DPULI_032521
cluster683	Pulicaria_all|DPULI_031475	Pulicaria_all|DPULI_031547	Pulicaria_all|DPULI_031476	Pulex_temperature|DAPPUDRAFT_265447	Pulex_temperature|DAPPUDRAFT_331278
cluster684	Pulicaria_all|DPULI_007591	Pulicaria_all|DPULI_007594	Pulicaria_all|DPULI_007598	Pulicaria_all|DPULI_007592	Pulicaria_all|DPULI_007593
cluster685	Pulicaria_all|DPULI_012829	Pulicaria_all|DPULI_022161	Pulicaria_all|DPULI_031368	Pulicaria_all|DPULI_013305	Pulicaria_all|DPULI_012830
cluster686	Pulicaria_all|DPULI_024147	Pulicaria_all|DPULI_004710	Pulicaria_all|DPULI_007446	Pulicaria_all|DPULI_018129	Pulicaria_all|DPULI_012151
cluster687	Pulicaria_all|DPULI_035709	Pulicaria_all|DPULI_034542	Pulicaria_all|DPULI_025528	Pulicaria_all|DPULI_007476	Pulicaria_all|DPULI_035708
cluster688	Pulicaria_all|DPULI_033325	Pulicaria_all|DPULI_033580	Pulicaria_all|DPULI_033581	Pulicaria_all|DPULI_033638	Pulex_temperature|DAPPUDRAFT_100189
cluster689	Pulicaria_all|DPULI_000940	Pulicaria_all|DPULI_002111	Pulicaria_all|DPULI_018972	Pulicaria_all|DPULI_018984	Pulicaria_all|DPULI_023815
cluster690	Pulicaria_all|DPULI_006150	Pulicaria_all|DPULI_000466	Pulicaria_all|DPULI_005860	Pulicaria_all|DPULI_006039	Pulicaria_all|DPULI_000467
cluster691	Pulicaria_all|DPULI_006721	Pulicaria_all|DPULI_006713	Pulicaria_all|DPULI_006723	Pulicaria_all|DPULI_006725	Pulicaria_all|DPULI_006727
cluster692	Pulicaria_all|DPULI_000974	Pulicaria_all|DPULI_000971	Pulicaria_all|DPULI_000982	Pulicaria_all|DPULI_000983	Pulicaria_all|DPULI_025278
cluster693	Pulicaria_all|DPULI_000916	Pulicaria_all|DPULI_012272	Pulicaria_all|DPULI_012255	Pulicaria_all|DPULI_012188	Pulicaria_all|DPULI_012246
cluster694	Pulicaria_all|DPULI_031517	Pulicaria_all|DPULI_028009	Pulicaria_all|DPULI_028399	Pulicaria_all|DPULI_028458	Pulicaria_all|DPULI_028486
cluster695	Pulicaria_all|DPULI_020707	Pulicaria_all|DPULI_007329	Pulicaria_all|DPULI_016579	Pulicaria_all|DPULI_016603	Pulex_kairomone|DAPPUDRAFT_340660
cluster696	Pulicaria_all|DPULI_013351	Pulicaria_all|DPULI_013335	Pulicaria_all|DPULI_013340	Pulicaria_all|DPULI_014000	Pulicaria_all|DPULI_014034
cluster697	Pulicaria_all|DPULI_033585	Pulicaria_all|DPULI_018295	Pulicaria_all|DPULI_020745	Pulicaria_all|DPULI_030518	Pulicaria_all|DPULI_030840
cluster698	Pulicaria_all|DPULI_008974	Pulicaria_all|DPULI_002491	Pulicaria_all|DPULI_001716	Pulicaria_all|DPULI_002490	Pulicaria_all|DPULI_008975
cluster699	Pulicaria_all|DPULI_027165	Pulicaria_all|DPULI_018061	Pulicaria_all|DPULI_018070	Pulicaria_all|DPULI_018071	Pulicaria_all|DPULI_031289
cluster700	Pulicaria_all|DPULI_002110	Pulicaria_all|DPULI_032714	Pulicaria_all|DPULI_003050	Pulicaria_all|DPULI_002127	Pulicaria_all|DPULI_013005
cluster701	Pulicaria_all|DPULI_033068	Pulicaria_all|DPULI_012034	Pulicaria_all|DPULI_018986	Pulicaria_all|DPULI_037176	Pulicaria_all|DPULI_018970
cluster702	Pulicaria_all|DPULI_004774	Pulicaria_all|DPULI_009723	Pulicaria_all|DPULI_014605	Pulicaria_all|DPULI_003307	Pulicaria_all|DPULI_003313
cluster703	Pulicaria_all|DPULI_025184	Pulicaria_all|DPULI_023528	Pulicaria_all|DPULI_023531	Pulicaria_all|DPULI_031784	Pulicaria_all|DPULI_031414
cluster704	Pulicaria_all|DPULI_026538	Pulicaria_all|DPULI_004068	Pulicaria_all|DPULI_028935	Pulicaria_all|DPULI_028934	Pulicaria_all|DPULI_028936
cluster705	Pulicaria_all|DPULI_017375	Pulicaria_all|DPULI_009270	Pulicaria_all|DPULI_001132	Pulicaria_all|DPULI_001129	Pulex_temperature|DAPPUDRAFT_242534
cluster706	Pulicaria_all|DPULI_001882	Pulicaria_all|DPULI_001834	Pulicaria_all|DPULI_001875	Pulicaria_all|DPULI_013009	Pulicaria_all|DPULI_021927
cluster707	Pulicaria_all|DPULI_030495	Pulicaria_all|DPULI_030484	Pulicaria_all|DPULI_030809	Pulicaria_all|DPULI_030493	Pulicaria_all|DPULI_030494
cluster708	Pulicaria_all|DPULI_030499	Pulicaria_all|DPULI_030487	Pulicaria_all|DPULI_030488	Pulicaria_all|DPULI_030498	Pulicaria_all|DPULI_036481
cluster709	Pulicaria_all|DPULI_029786	Pulicaria_all|DPULI_029729	Pulicaria_all|DPULI_029730	Pulicaria_all|DPULI_029758	Pulicaria_all|DPULI_029759
cluster710	Pulicaria_all|DPULI_028976	Pulicaria_all|DPULI_028914	Pulicaria_all|DPULI_028927	Pulicaria_all|DPULI_028931	Pulex_temperature|DAPPUDRAFT_316027
cluster711	Pulicaria_all|DPULI_026572	Pulicaria_all|DPULI_007456	Pulicaria_all|DPULI_013281	Pulicaria_all|DPULI_030476	Pulicaria_all|DPULI_036626
cluster712	Pulicaria_all|DPULI_034339	Pulicaria_all|DPULI_034257	Pulicaria_all|DPULI_034271	Pulicaria_all|DPULI_034298	Pulicaria_all|DPULI_034302
cluster713	Pulicaria_all|DPULI_035295	Pulicaria_all|DPULI_028996	Pulicaria_all|DPULI_034919	Pulicaria_all|DPULI_016681	Pulicaria_all|DPULI_028999
cluster714	Pulicaria_all|DPULI_037711	Pulicaria_all|DPULI_023874	Pulicaria_all|DPULI_034717	Pulicaria_all|DPULI_035323	Pulicaria_all|DPULI_037680
cluster715	Pulicaria_all|DPULI_027800	Pulicaria_all|DPULI_009864	Pulicaria_all|DPULI_020770	Pulicaria_all|DPULI_023744	Pulicaria_all|DPULI_031777
cluster716	Pulicaria_all|DPULI_002792	Pulicaria_all|DPULI_031600	Pulicaria_all|DPULI_016511	Pulicaria_all|DPULI_027312	Pulicaria_all|DPULI_021865
cluster717	Pulicaria_all|DPULI_001284	Pulicaria_all|DPULI_001279	Pulicaria_all|DPULI_001282	Pulicaria_all|DPULI_001285	Pulicaria_all|DPULI_001281
cluster718	Pulicaria_all|DPULI_022407	Pulicaria_all|DPULI_022500	Pulicaria_all|DPULI_022526	Pulicaria_all|DPULI_022579	Pulicaria_all|DPULI_022583
cluster719	Pulicaria_all|DPULI_003025	Pulicaria_all|DPULI_002750	Pulicaria_all|DPULI_002752	Pulicaria_all|DPULI_002749	Pulicaria_all|DPULI_003024
cluster720	Pulicaria_all|DPULI_022402	Pulicaria_all|DPULI_022401	Pulicaria_all|DPULI_022403	Pulicaria_all|DPULI_033826	Pulicaria_all|DPULI_036435
cluster721	Pulicaria_all|DPULI_035264	Pulicaria_all|DPULI_006741	Pulicaria_all|DPULI_029672	Pulicaria_all|DPULI_029681	Pulicaria_all|DPULI_035268
cluster722	Pulicaria_all|DPULI_031647	Pulicaria_all|DPULI_013640	Pulicaria_all|DPULI_017160	Pulicaria_all|DPULI_025364	Pulicaria_all|DPULI_027635
cluster723	Pulicaria_all|DPULI_009773	Pulicaria_all|DPULI_009318	Pulicaria_all|DPULI_012461	Pulicaria_all|DPULI_018888	Pulicaria_all|DPULI_009319
cluster724	Pulicaria_all|DPULI_018614	Pulicaria_all|DPULI_005649	Pulicaria_all|DPULI_018627	Pulicaria_all|DPULI_018628	Pulicaria_all|DPULI_018877
cluster725	Pulicaria_all|DPULI_014622	Pulicaria_all|DPULI_001810	Pulicaria_all|DPULI_003820	Pulicaria_all|DPULI_030646	Pulicaria_all|DPULI_030719
cluster726	Pulicaria_all|DPULI_011613	Pulicaria_all|DPULI_028502	Pulicaria_all|DPULI_028474	Pulicaria_all|DPULI_028478	Pulicaria_all|DPULI_028497
cluster727	Pulicaria_all|DPULI_025126	Pulicaria_all|DPULI_025129	Pulicaria_all|DPULI_025258	Pulicaria_all|DPULI_034924	Pulex_temperature|DAPPUDRAFT_336761
cluster728	Pulicaria_all|DPULI_030606	Pulicaria_all|DPULI_030586	Pulicaria_all|DPULI_030599	Pulicaria_all|DPULI_030610	Pulicaria_all|DPULI_030613
cluster729	Pulicaria_all|DPULI_001015	Pulicaria_all|DPULI_001020	Pulex_kairomone|hxAUG26rep1s6g176t1	Pulicaria_all|DPULI_001016	Pulicaria_all|DPULI_036381
cluster730	Pulicaria_all|DPULI_018463	Pulicaria_all|DPULI_018961	Pulicaria_all|DPULI_036841	Pulicaria_all|DPULI_018962	Pulex_temperature|DAPPUDRAFT_302375
cluster731	Pulicaria_all|DPULI_005651	Pulicaria_all|DPULI_007620	Pulicaria_all|DPULI_007621	Pulicaria_all|DPULI_007622	Pulicaria_all|DPULI_005650
cluster732	Pulicaria_all|DPULI_006871	Pulicaria_all|DPULI_006863	Pulicaria_all|DPULI_006873	Pulicaria_all|DPULI_021222	Pulicaria_all|DPULI_028342
cluster733	Pulicaria_all|DPULI_006864	Pulicaria_all|DPULI_006880	Pulicaria_all|DPULI_006897	Pulicaria_all|DPULI_027886	Pulicaria_all|DPULI_006872
cluster734	Pulicaria_all|DPULI_016666	Pulicaria_all|DPULI_009998	Pulicaria_all|DPULI_013815	Pulicaria_all|DPULI_016670	Pulicaria_all|DPULI_022719
cluster735	Pulicaria_all|DPULI_020575	Pulicaria_all|DPULI_018272	Pulicaria_all|DPULI_020004	Pulicaria_all|DPULI_020573	Pulicaria_all|DPULI_020574
cluster736	Pulicaria_all|DPULI_013778	Pulicaria_all|DPULI_007663	Pulicaria_all|DPULI_013793	Pulicaria_all|DPULI_033760	Pulex_temperature|DAPPUDRAFT_113247
cluster737	Pulicaria_all|DPULI_003132	Pulicaria_all|DPULI_002952	Pulicaria_all|DPULI_003130	Pulicaria_all|DPULI_002953	Pulex_temperature|DAPPUDRAFT_244751
cluster738	Pulicaria_all|DPULI_022189	Pulicaria_all|DPULI_030421	Pulicaria_all|DPULI_031760	Pulex_temperature|DAPPUDRAFT_202129	Pulex_temperature|DAPPUDRAFT_256809
cluster739	Pulicaria_all|DPULI_021578	Pulicaria_all|DPULI_022130	Pulicaria_all|DPULI_028045	Pulicaria_all|DPULI_034629	Pulicaria_all|DPULI_036029
cluster740	Pulicaria_all|DPULI_035680	Pulicaria_all|DPULI_003427	Pulicaria_all|DPULI_003436	Pulicaria_all|DPULI_003443	Pulicaria_all|DPULI_018172
cluster741	Pulicaria_all|DPULI_035546	Pulicaria_all|DPULI_035547	Pulicaria_all|DPULI_035548	Pulicaria_all|DPULI_035413	Pulicaria_all|DPULI_035414
cluster742	Pulicaria_all|DPULI_023774	Pulicaria_all|DPULI_021175	Pulicaria_all|DPULI_026439	Pulicaria_all|DPULI_020257	Pulicaria_all|DPULI_030738
cluster743	Pulicaria_all|DPULI_028049	Pulicaria_all|DPULI_026874	Pulicaria_all|DPULI_028058	Pulicaria_all|DPULI_028048	Pulicaria_all|DPULI_028068
cluster744	Pulicaria_all|DPULI_024681	Pulicaria_all|DPULI_013019	Pulicaria_all|DPULI_016932	Pulicaria_all|DPULI_035597	Pulicaria_all|DPULI_016933
cluster745	Pulicaria_all|DPULI_022003	Pulicaria_all|DPULI_006756	Pulicaria_all|DPULI_021978	Pulicaria_all|DPULI_022198	Pulicaria_all|DPULI_022269
cluster746	Pulicaria_all|DPULI_012212	Pulicaria_all|DPULI_012213	Pulicaria_all|DPULI_012214	Pulicaria_all|DPULI_012215	Pulicaria_all|DPULI_012650
cluster747	Pulicaria_all|DPULI_023755	Pulicaria_all|DPULI_001009	Pulicaria_all|DPULI_002763	Pulicaria_all|DPULI_024422	Pulex_temperature|DAPPUDRAFT_194472
cluster748	Pulicaria_all|DPULI_000270	Pulicaria_all|DPULI_000247	Pulicaria_all|DPULI_000254	Pulicaria_all|DPULI_000262	Pulicaria_all|DPULI_000265
cluster749	Pulicaria_all|DPULI_005094	Pulicaria_all|DPULI_007049	Pulicaria_all|DPULI_007319	Pulicaria_all|DPULI_005093	Pulicaria_all|DPULI_037643
cluster750	Pulicaria_all|DPULI_017801	Pulicaria_all|DPULI_017798	Pulicaria_all|DPULI_017968	Pulicaria_all|DPULI_018303	Pulicaria_all|DPULI_017799
cluster751	Pulicaria_all|DPULI_000567	Pulicaria_all|DPULI_000545	Pulicaria_all|DPULI_000561	Pulicaria_all|DPULI_000564	Pulicaria_all|DPULI_000565
cluster752	Pulicaria_all|DPULI_013760	Pulicaria_all|DPULI_013442	Pulicaria_all|DPULI_013803	Pulicaria_all|DPULI_013761	Pulicaria_all|DPULI_020995
cluster753	Pulicaria_all|DPULI_026749	Pulicaria_all|DPULI_009438	Pulicaria_all|DPULI_027421	Pulicaria_all|DPULI_027402	Pulicaria_all|DPULI_027401
cluster754	Pulicaria_all|DPULI_024128	Pulicaria_all|DPULI_013744	Pulicaria_all|DPULI_009727	Pulicaria_all|DPULI_021372	Pulicaria_all|DPULI_033819
cluster755	Pulicaria_all|DPULI_018581	Pulicaria_all|DPULI_018584	Pulicaria_all|DPULI_025479	Pulicaria_all|DPULI_037428	Pulicaria_all|DPULI_025486
cluster756	Pulicaria_all|DPULI_017486	Pulicaria_all|DPULI_000931	Pulicaria_all|DPULI_007974	Pulicaria_all|DPULI_007975	Pulicaria_all|DPULI_007965
cluster757	Pulicaria_all|DPULI_020589	Pulicaria_all|DPULI_009820	Pulicaria_all|DPULI_016976	Pulicaria_all|DPULI_020590	Pulicaria_all|DPULI_022012
cluster758	Pulicaria_all|DPULI_012173	Pulicaria_all|DPULI_012174	Pulicaria_all|DPULI_012175	Pulicaria_all|DPULI_014569	Pulicaria_all|DPULI_012177
cluster759	Pulicaria_all|DPULI_025268	Pulicaria_all|DPULI_006949	Pulicaria_all|DPULI_020990	Pulicaria_all|DPULI_025267	Pulex_temperature|DAPPUDRAFT_265570
cluster760	Pulicaria_all|DPULI_027463	Pulicaria_all|DPULI_008060	Pulicaria_all|DPULI_009696	Pulicaria_all|DPULI_027462	Pulex_temperature|DAPPUDRAFT_327070
cluster761	Pulicaria_all|DPULI_003808	Pulicaria_all|DPULI_003763	Pulicaria_all|DPULI_003815	Pulicaria_all|DPULI_003844	Pulicaria_all|DPULI_030749
cluster762	Pulicaria_all|DPULI_018639	Pulicaria_all|DPULI_016648	Pulicaria_all|DPULI_016651	Pulicaria_all|DPULI_016654	Pulicaria_all|DPULI_016661
cluster763	Pulicaria_all|DPULI_007080	Pulicaria_all|DPULI_013337	Pulicaria_all|DPULI_002626	Pulicaria_all|DPULI_013342	Pulicaria_all|DPULI_013349
cluster764	Pulicaria_all|DPULI_005524	Pulicaria_all|DPULI_007339	Pulicaria_all|DPULI_013146	Pulicaria_all|DPULI_020254	Pulicaria_all|DPULI_031878
cluster765	Pulicaria_all|DPULI_016442	Pulicaria_all|DPULI_001738	Pulicaria_all|DPULI_023605	Pulicaria_all|DPULI_009781	Pulicaria_all|DPULI_036046
cluster766	Pulicaria_all|DPULI_000442	Pulicaria_all|DPULI_000231	Pulicaria_all|DPULI_000232	Pulicaria_all|DPULI_000234	Pulicaria_all|DPULI_000235
cluster767	Pulicaria_all|DPULI_003446	Pulicaria_all|DPULI_003430	Pulicaria_all|DPULI_003439	Pulicaria_all|DPULI_003447	Pulex_temperature|DAPPUDRAFT_316539
cluster768	Pulicaria_all|DPULI_032556	Pulicaria_all|DPULI_032550	Pulicaria_all|DPULI_032569	Pulicaria_all|DPULI_034391	Pulicaria_all|DPULI_032555
cluster769	Pulicaria_all|DPULI_017994	Pulicaria_all|DPULI_013196	Pulicaria_all|DPULI_020488	Pulicaria_all|DPULI_036101	Pulicaria_all|DPULI_036106
cluster770	Pulicaria_all|DPULI_009217	Pulicaria_all|DPULI_012056	Pulicaria_all|DPULI_024329	Pulicaria_all|DPULI_006833	Pulicaria_all|DPULI_006988
cluster771	Pulicaria_all|DPULI_031733	Pulicaria_all|DPULI_030237	Pulicaria_all|DPULI_030241	Pulicaria_all|DPULI_031596	Pulicaria_all|DPULI_031735
cluster772	Pulicaria_all|DPULI_000066	Pulicaria_all|DPULI_000057	Pulex_temperature|DAPPUDRAFT_246361	Pulicaria_all|DPULI_000072	Pulex_temperature|DAPPUDRAFT_114512
cluster773	Pulicaria_all|DPULI_020643	Pulicaria_all|DPULI_020654	Pulicaria_all|DPULI_030644	Pulicaria_all|DPULI_030641	Pulicaria_all|DPULI_030643
cluster774	Pulicaria_all|DPULI_026518	Pulicaria_all|DPULI_027145	Pulicaria_all|DPULI_027144	Pulicaria_all|DPULI_001710	Pulicaria_all|DPULI_018195
cluster775	Pulicaria_all|DPULI_020287	Pulicaria_all|DPULI_021820	Pulicaria_all|DPULI_025185	Pulicaria_all|DPULI_016686	Pulex_temperature|DAPPUDRAFT_320051
cluster776	Pulicaria_all|DPULI_027508	Pulicaria_all|DPULI_020508	Pulicaria_all|DPULI_027510	Pulicaria_all|DPULI_027506	Pulicaria_all|DPULI_027507
cluster777	Pulicaria_all|DPULI_000623	Pulicaria_all|DPULI_000644	Pulicaria_all|DPULI_000649	Pulicaria_all|DPULI_000662	Pulicaria_all|DPULI_000666
cluster778	Pulicaria_all|DPULI_002759	Pulicaria_all|DPULI_028320	Pulicaria_all|DPULI_028321	Pulicaria_all|DPULI_028323	Pulicaria_all|DPULI_028325
cluster779	Pulicaria_all|DPULI_030469	Pulicaria_all|DPULI_030453	Pulicaria_all|DPULI_030458	Pulicaria_all|DPULI_030459	Pulicaria_all|DPULI_030470
cluster780	Pulicaria_all|DPULI_011887	Pulicaria_all|DPULI_012093	Pulicaria_all|DPULI_020959	Pulicaria_all|DPULI_023937	Pulicaria_all|DPULI_024275
cluster781	Pulicaria_all|DPULI_022837	Pulicaria_all|DPULI_019875	Pulicaria_all|DPULI_022840	Pulicaria_all|DPULI_022838	Pulicaria_all|DPULI_019876
cluster782	Pulicaria_all|DPULI_022557	Pulicaria_all|DPULI_022541	Pulicaria_all|DPULI_022545	Pulicaria_all|DPULI_022729	Pulicaria_all|DPULI_036123
cluster783	Pulicaria_all|DPULI_022489	Pulicaria_all|DPULI_022477	Pulicaria_all|DPULI_022480	Pulicaria_all|DPULI_022481	Pulicaria_all|DPULI_022490
cluster784	Pulicaria_all|DPULI_024680	Pulicaria_all|DPULI_032681	Pulex_kairomone|hxAUG26us75g49t1	Pulicaria_all|DPULI_005686	Pulex_temperature|DAPPUDRAFT_269232
cluster785	Pulicaria_all|DPULI_037495	Pulicaria_all|DPULI_019873	Pulicaria_all|DPULI_022834	Pulicaria_all|DPULI_022842	Pulicaria_all|DPULI_019872
cluster786	Pulicaria_all|DPULI_002865	Pulicaria_all|DPULI_017972	Pulicaria_all|DPULI_017974	Pulicaria_all|DPULI_035314	Pulicaria_all|DPULI_017971
cluster787	Pulicaria_all|DPULI_035946	Pulicaria_all|DPULI_018356	Pulicaria_all|DPULI_018971	Pulicaria_all|DPULI_018985	Pulicaria_all|DPULI_036548
cluster788	Pulicaria_all|DPULI_011684	Pulicaria_all|DPULI_011685	Pulicaria_all|DPULI_011686	Pulicaria_all|DPULI_035478	Pulicaria_all|DPULI_007194
cluster789	Pulicaria_all|DPULI_036642	Pulicaria_all|DPULI_036645	Pulicaria_all|DPULI_036647	Pulicaria_all|DPULI_036649	Pulicaria_all|DPULI_036643
cluster790	Pulicaria_all|DPULI_017384	Pulicaria_all|DPULI_017385	Pulicaria_all|DPULI_017386	Pulicaria_all|DPULI_017387	Pulicaria_all|DPULI_033108
cluster791	Pulicaria_all|DPULI_005066	Pulicaria_all|DPULI_007316	Pulicaria_all|DPULI_014331	Pulicaria_all|DPULI_022273	Pulicaria_all|DPULI_035200
cluster792	Pulicaria_all|DPULI_018734	Pulicaria_all|DPULI_002910	Pulicaria_all|DPULI_037288	Pulicaria_all|DPULI_018532	Pulicaria_all|DPULI_037415
cluster793	Pulicaria_all|DPULI_004999	Pulicaria_all|DPULI_004689	Pulex_kairomone|NCBI_GNO_233214	Pulex_kairomone|DAPPUDRAFT_270048	Pulex_temperature|DAPPUDRAFT_268485
cluster794	Pulicaria_all|DPULI_003984	Pulicaria_all|DPULI_003982	Pulicaria_all|DPULI_004003	Pulicaria_all|DPULI_004001	Pulicaria_all|DPULI_003997
cluster795	Pulicaria_all|DPULI_035195	Pulicaria_all|DPULI_032885	Pulicaria_all|DPULI_036707	Pulicaria_all|DPULI_034316	Pulicaria_all|DPULI_036706
cluster796	Pulicaria_all|DPULI_001841	Pulicaria_all|DPULI_001838	Pulicaria_all|DPULI_001839	Pulicaria_all|DPULI_001840	Pulicaria_all|DPULI_001842
cluster797	Pulicaria_all|DPULI_028889	Pulicaria_all|DPULI_028697	Pulicaria_all|DPULI_028886	Pulicaria_all|DPULI_028904	Pulicaria_all|DPULI_029129
cluster798	Pulicaria_all|DPULI_009243	Pulicaria_all|DPULI_006797	Pulicaria_all|DPULI_019936	Pulicaria_all|DPULI_034537	Pulicaria_all|DPULI_020413
cluster799	Pulicaria_all|DPULI_021292	Pulicaria_all|DPULI_008987	Pulicaria_all|DPULI_016682	Pulicaria_all|DPULI_016630	Pulicaria_all|DPULI_034939
cluster800	Pulicaria_all|DPULI_014723	Pulex_temperature|DAPPUDRAFT_49170	Pulex_temperature|DAPPUDRAFT_302564	Pulex_temperature|DAPPUDRAFT_33543	Pulicaria_all|DPULI_014766
cluster801	Pulicaria_all|DPULI_014515	Pulicaria_all|DPULI_014071	Pulicaria_all|DPULI_014082	Pulicaria_all|DPULI_014514	Pulex_kairomone|DAPPUDRAFT_311149
cluster802	Pulicaria_all|DPULI_016562	Pulicaria_all|DPULI_003452	Pulicaria_all|DPULI_003453	Pulicaria_all|DPULI_016551	Pulicaria_all|DPULI_020334
cluster803	Pulicaria_all|DPULI_008076	Pulicaria_all|DPULI_008077	Pulicaria_all|DPULI_023440	Pulicaria_all|DPULI_024173	Pulex_temperature|DAPPUDRAFT_203795
cluster804	Pulicaria_all|DPULI_035402	Pulicaria_all|DPULI_001222	Pulicaria_all|DPULI_025782	Pulicaria_all|DPULI_007133	Pulicaria_all|DPULI_009840
cluster805	Pulicaria_all|DPULI_030389	Pulicaria_all|DPULI_030383	Pulicaria_all|DPULI_030386	Pulicaria_all|DPULI_030391	Pulicaria_all|DPULI_030394
cluster806	Pulicaria_all|DPULI_003697	Pulicaria_all|DPULI_003696	Pulicaria_all|DPULI_003698	Pulicaria_all|DPULI_004290	Pulicaria_all|DPULI_013566
cluster807	Pulicaria_all|DPULI_030742	Pulicaria_all|DPULI_013897	Pulicaria_all|DPULI_030823	Pulicaria_all|DPULI_031346	Pulicaria_all|DPULI_016466
cluster808	Pulicaria_all|DPULI_030834	Pulicaria_all|DPULI_013067	Pulicaria_all|DPULI_031239	Pulicaria_all|DPULI_031682	Pulicaria_all|DPULI_025135
cluster809	Pulicaria_all|DPULI_007349	Pulicaria_all|DPULI_010086	Pulicaria_all|DPULI_035695	Pulicaria_all|DPULI_012861	Pulicaria_all|DPULI_001869
cluster810	Pulicaria_all|DPULI_037507	Pulicaria_all|DPULI_024294	Pulicaria_all|DPULI_024295	Pulicaria_all|DPULI_024296	Pulicaria_all|DPULI_037506
cluster811	Pulicaria_all|DPULI_036008	Pulicaria_all|DPULI_003388	Pulicaria_all|DPULI_003389	Pulicaria_all|DPULI_016435	Pulicaria_all|DPULI_020221
cluster812	Pulicaria_all|DPULI_004433	Pulicaria_all|DPULI_004424	Pulicaria_all|DPULI_004626	Pulicaria_all|DPULI_018232	Pulex_temperature|DAPPUDRAFT_10253
cluster813	Pulicaria_all|DPULI_005763	Pulicaria_all|DPULI_024246	Pulicaria_all|DPULI_025911	Pulicaria_all|DPULI_032845	Pulicaria_all|DPULI_023549
cluster814	Pulicaria_all|DPULI_001309	Pulicaria_all|DPULI_001325	Pulicaria_all|DPULI_001326	Pulicaria_all|DPULI_001425	Pulicaria_all|DPULI_001426
cluster815	Pulicaria_all|DPULI_010080	Pulicaria_all|DPULI_020818	Pulicaria_all|DPULI_017827	Pulicaria_all|DPULI_017819	Pulicaria_all|DPULI_017828
cluster816	Pulicaria_all|DPULI_030468	Pulicaria_all|DPULI_030461	Pulicaria_all|DPULI_030467	Pulicaria_all|DPULI_030463	Pulicaria_all|DPULI_031759
cluster817	Pulicaria_all|DPULI_002484	Pulicaria_all|DPULI_025818	Pulicaria_all|DPULI_032211	Pulicaria_all|DPULI_006339	Pulicaria_all|DPULI_017167
cluster818	Pulicaria_all|DPULI_024383	Pulicaria_all|DPULI_024384	Pulex_kairomone|hxAUG26res39g47t1	Pulex_temperature|DAPPUDRAFT_321147	Pulicaria_all|DPULI_024382
cluster819	Pulicaria_all|DPULI_028733	Pulicaria_all|DPULI_028716	Pulicaria_all|DPULI_028717	Pulicaria_all|DPULI_028736	Pulicaria_all|DPULI_028742
cluster820	Pulicaria_all|DPULI_009297	Pulicaria_all|DPULI_009538	Pulicaria_all|DPULI_026479	Pulicaria_all|DPULI_031669	Pulicaria_all|DPULI_012618
cluster821	Pulicaria_all|DPULI_028102	Pulicaria_all|DPULI_027736	Pulicaria_all|DPULI_028292	Pulicaria_all|DPULI_031624	Pulicaria_all|DPULI_023842
cluster822	Pulicaria_all|DPULI_013605	Pulicaria_all|DPULI_003143	Pulicaria_all|DPULI_013820	Pulicaria_all|DPULI_023929	Pulicaria_all|DPULI_011985
cluster823	Pulicaria_all|DPULI_003236	Pulicaria_all|DPULI_003238	Pulicaria_all|DPULI_014621	Pulicaria_all|DPULI_030647	Pulicaria_all|DPULI_030733
cluster824	Pulicaria_all|DPULI_031840	Pulicaria_all|DPULI_011800	Pulicaria_all|DPULI_017078	Pulicaria_all|DPULI_017860	Pulicaria_all|DPULI_030426
cluster825	Pulicaria_all|DPULI_025260	Pulicaria_all|DPULI_025874	Pulicaria_all|DPULI_025179	Pulicaria_all|DPULI_026946	Pulicaria_all|DPULI_025180
cluster826	Pulicaria_all|DPULI_024201	Pulicaria_all|DPULI_024197	Pulicaria_all|DPULI_024199	Pulicaria_all|DPULI_024198	Pulex_temperature|DAPPUDRAFT_327323
cluster827	Pulicaria_all|DPULI_009694	Pulicaria_all|DPULI_017736	Pulicaria_all|DPULI_009213	Pulicaria_all|DPULI_009208	Pulicaria_all|DPULI_021342
cluster828	Pulicaria_all|DPULI_028854	Pulicaria_all|DPULI_005850	Pulicaria_all|DPULI_005851	Pulicaria_all|DPULI_003038	Pulex_temperature|DAPPUDRAFT_316073
cluster829	Pulicaria_all|DPULI_035720	Pulicaria_all|DPULI_035714	Pulicaria_all|DPULI_035715	Pulicaria_all|DPULI_035721	Pulex_temperature|DAPPUDRAFT_310780
cluster830	Pulicaria_all|DPULI_002588	Pulicaria_all|DPULI_002575	Pulicaria_all|DPULI_002580	Pulicaria_all|DPULI_002584	Pulicaria_all|DPULI_018657
cluster831	Pulicaria_all|DPULI_018841	Pulicaria_all|DPULI_007963	Pulicaria_all|DPULI_024352	Pulicaria_all|DPULI_037123	Pulicaria_all|DPULI_037707
cluster832	Pulicaria_all|DPULI_026899	Pulicaria_all|DPULI_022182	Pulex_temperature|DAPPUDRAFT_118324	Pulex_temperature|DAPPUDRAFT_320406	Pulicaria_all|DPULI_009015
cluster833	Pulicaria_all|DPULI_013237	Pulicaria_all|DPULI_000843	Pulicaria_all|DPULI_014259	Pulicaria_all|DPULI_031490	Pulicaria_all|DPULI_031491
cluster834	Pulicaria_all|DPULI_019031	Pulicaria_all|DPULI_019012	Pulicaria_all|DPULI_019024	Pulicaria_all|DPULI_019025	Pulicaria_all|DPULI_019027
cluster835	Pulicaria_all|DPULI_035899	Pulicaria_all|DPULI_013726	Pulicaria_all|DPULI_013727	Pulicaria_all|DPULI_013730	Pulicaria_all|DPULI_035893
cluster836	Pulicaria_all|DPULI_037314	Pulicaria_all|DPULI_008915	Pulicaria_all|DPULI_016697	Pulicaria_all|DPULI_037471	Pulex_temperature|DAPPUDRAFT_305150
cluster837	Pulicaria_all|DPULI_021332	Pulicaria_all|DPULI_021241	Pulicaria_all|DPULI_021331	Pulex_temperature|DAPPUDRAFT_325877	Pulex_kairomone|DAPPUDRAFT_94695
cluster838	Pulicaria_all|DPULI_002122	Pulicaria_all|DPULI_002446	Pulicaria_all|DPULI_002507	Pulicaria_all|DPULI_002524	Pulicaria_all|DPULI_028803
cluster839	Pulicaria_all|DPULI_028872	Pulicaria_all|DPULI_028869	Pulicaria_all|DPULI_028895	Pulicaria_all|DPULI_028920	Pulicaria_all|DPULI_028922
cluster840	Pulicaria_all|DPULI_005351	Pulicaria_all|DPULI_005349	Pulicaria_all|DPULI_005350	Pulicaria_all|DPULI_005354	Pulex_temperature|DAPPUDRAFT_62909
cluster841	Pulicaria_all|DPULI_037578	Pulicaria_all|DPULI_014495	Pulex_kairomone|hxAUG26us21g109t1	Pulex_temperature|DAPPUDRAFT_317568	Pulex_temperature|DAPPUDRAFT_49291
cluster842	Pulicaria_all|DPULI_000525	Pulicaria_all|DPULI_000522	Pulicaria_all|DPULI_000558	Pulicaria_all|DPULI_033689	Pulicaria_all|DPULI_000560
cluster843	Pulicaria_all|DPULI_034360	Pulex_kairomone|hxAUG26res13g33t1	Pulex_temperature|DAPPUDRAFT_209641	Pulex_temperature|DAPPUDRAFT_47261	Pulicaria_all|DPULI_032183
cluster844	Pulicaria_all|DPULI_025206	Pulex_temperature|DAPPUDRAFT_113867	Pulex_temperature|DAPPUDRAFT_113382	Pulex_temperature|DAPPUDRAFT_120083	Pulex_temperature|DAPPUDRAFT_256793
cluster845	Pulicaria_all|DPULI_012759	Pulex_kairomone|hxNCBI_GNO_654364	Pulex_temperature|DAPPUDRAFT_305798	Pulex_kairomone|hxNCBI_GNO_19214	Pulex_kairomone|hxNCBI_GNO_426064
cluster846	Pulex_kairomone|hxAUG26up2s4g17t1	Pulex_kairomone|hxAUG25p1s4g354t1	Pulex_kairomone|hxAUG26rep2s4g8t1	Pulex_kairomone|hxAUG26up2s4g13t1	Pulicaria_all|DPULI_037278
cluster847	Pulicaria_all|DPULI_034369	Pulicaria_all|DPULI_032177	Pulicaria_all|DPULI_033891	Pulicaria_all|DPULI_034366
cluster848	Pulicaria_all|DPULI_030511	Pulicaria_all|DPULI_030335	Pulicaria_all|DPULI_030353	Pulicaria_all|DPULI_030334
cluster849	Pulicaria_all|DPULI_001218	Pulicaria_all|DPULI_001203	Pulicaria_all|DPULI_001215	Pulicaria_all|DPULI_037058
cluster850	Pulicaria_all|DPULI_009596	Pulicaria_all|DPULI_009597	Pulicaria_all|DPULI_013840	Pulicaria_all|DPULI_009602
cluster851	Pulicaria_all|DPULI_018350	Pulicaria_all|DPULI_000362	Pulicaria_all|DPULI_018352	Pulicaria_all|DPULI_018371
cluster852	Pulicaria_all|DPULI_035336	Pulicaria_all|DPULI_013316	Pulicaria_all|DPULI_032016	Pulicaria_all|DPULI_003153
cluster853	Pulicaria_all|DPULI_028967	Pulicaria_all|DPULI_031860	Pulicaria_all|DPULI_036263	Pulicaria_all|DPULI_032196
cluster854	Pulicaria_all|DPULI_028316	Pulicaria_all|DPULI_028297	Pulicaria_all|DPULI_013301	Pulicaria_all|DPULI_016985
cluster855	Pulicaria_all|DPULI_000884	Pulicaria_all|DPULI_000876	Pulicaria_all|DPULI_000893	Pulicaria_all|DPULI_012496
cluster856	Pulicaria_all|DPULI_016325	Pulicaria_all|DPULI_016370	Pulicaria_all|DPULI_016841	Pulicaria_all|DPULI_028117
cluster857	Pulicaria_all|DPULI_033837	Pulicaria_all|DPULI_033838	Pulicaria_all|DPULI_033839	Pulicaria_all|DPULI_024943
cluster858	Pulicaria_all|DPULI_005410	Pulicaria_all|DPULI_005408	Pulicaria_all|DPULI_005409	Pulex_temperature|DAPPUDRAFT_318372
cluster859	Pulicaria_all|DPULI_021326	Pulicaria_all|DPULI_021040	Pulicaria_all|DPULI_021302	Pulicaria_all|DPULI_024741
cluster860	Pulicaria_all|DPULI_013626	Pulicaria_all|DPULI_013642	Pulicaria_all|DPULI_017846	Pulicaria_all|DPULI_018010
cluster861	Pulicaria_all|DPULI_025677	Pulicaria_all|DPULI_012465	Pulicaria_all|DPULI_024047	Pulicaria_all|DPULI_004720
cluster862	Pulicaria_all|DPULI_013389	Pulicaria_all|DPULI_013393	Pulicaria_all|DPULI_013396	Pulex_temperature|DAPPUDRAFT_250856
cluster863	Pulicaria_all|DPULI_013171	Pulicaria_all|DPULI_013173	Pulicaria_all|DPULI_013179	Pulicaria_all|DPULI_013195
cluster864	Pulicaria_all|DPULI_000006	Pulicaria_all|DPULI_000002	Pulicaria_all|DPULI_032322	Pulicaria_all|DPULI_004353
cluster865	Pulicaria_all|DPULI_006104	Pulicaria_all|DPULI_006117	Pulicaria_all|DPULI_006131	Pulicaria_all|DPULI_023429
cluster866	Pulicaria_all|DPULI_000578	Pulicaria_all|DPULI_017417	Pulicaria_all|DPULI_018837	Pulicaria_all|DPULI_020697
cluster867	Pulicaria_all|DPULI_013325	Pulicaria_all|DPULI_033789	Pulicaria_all|DPULI_000541	Pulicaria_all|DPULI_026401
cluster868	Pulicaria_all|DPULI_022616	Pulicaria_all|DPULI_001486	Pulicaria_all|DPULI_028728	Pulicaria_all|DPULI_031335
cluster869	Pulicaria_all|DPULI_035900	Pulicaria_all|DPULI_020792	Pulicaria_all|DPULI_031495	Pulicaria_all|DPULI_033893
cluster870	Pulicaria_all|DPULI_000942	Pulicaria_all|DPULI_002105	Pulicaria_all|DPULI_028772	Pulicaria_all|DPULI_014029
cluster871	Pulicaria_all|DPULI_004193	Pulicaria_all|DPULI_004182	Pulicaria_all|DPULI_004175	Pulicaria_all|DPULI_004192
cluster872	Pulicaria_all|DPULI_004189	Pulicaria_all|DPULI_004179	Pulicaria_all|DPULI_007401	Pulicaria_all|DPULI_005478
cluster873	Pulicaria_all|DPULI_011742	Pulicaria_all|DPULI_022560	Pulicaria_all|DPULI_022565	Pulicaria_all|DPULI_022561
cluster874	Pulicaria_all|DPULI_024252	Pulicaria_all|DPULI_007070	Pulicaria_all|DPULI_007781	Pulicaria_all|DPULI_032111
cluster875	Pulicaria_all|DPULI_029991	Pulicaria_all|DPULI_029998	Pulicaria_all|DPULI_031312	Pulicaria_all|DPULI_029999
cluster876	Pulicaria_all|DPULI_030258	Pulicaria_all|DPULI_030002	Pulicaria_all|DPULI_030117	Pulicaria_all|DPULI_030261
cluster877	Pulicaria_all|DPULI_006060	Pulicaria_all|DPULI_006227	Pulicaria_all|DPULI_005559	Pulicaria_all|DPULI_001242
cluster878	Pulicaria_all|DPULI_013348	Pulicaria_all|DPULI_013338	Pulicaria_all|DPULI_013343	Pulicaria_all|DPULI_013347
cluster879	Pulicaria_all|DPULI_011662	Pulicaria_all|DPULI_034402	Pulicaria_all|DPULI_013742	Pulicaria_all|DPULI_034038
cluster880	Pulicaria_all|DPULI_027137	Pulicaria_all|DPULI_033691	Pulicaria_all|DPULI_031926	Pulicaria_all|DPULI_004212
cluster881	Pulicaria_all|DPULI_012849	Pulicaria_all|DPULI_025212	Pulicaria_all|DPULI_027333	Pulicaria_all|DPULI_012850
cluster882	Pulicaria_all|DPULI_016719	Pulicaria_all|DPULI_016637	Pulicaria_all|DPULI_016724	Pulicaria_all|DPULI_016718
cluster883	Pulicaria_all|DPULI_025520	Pulicaria_all|DPULI_025557	Pulicaria_all|DPULI_025562	Pulicaria_all|DPULI_025623
cluster884	Pulicaria_all|DPULI_018645	Pulicaria_all|DPULI_005347	Pulicaria_all|DPULI_007858	Pulicaria_all|DPULI_033643
cluster885	Pulicaria_all|DPULI_030436	Pulicaria_all|DPULI_030432	Pulicaria_all|DPULI_007471	Pulicaria_all|DPULI_030433
cluster886	Pulicaria_all|DPULI_016532	Pulicaria_all|DPULI_016560	Pulicaria_all|DPULI_016813	Pulicaria_all|DPULI_016275
cluster887	Pulicaria_all|DPULI_012980	Pulicaria_all|DPULI_004623	Pulex_temperature|DAPPUDRAFT_270167	Pulex_temperature|DAPPUDRAFT_253003
cluster888	Pulicaria_all|DPULI_004952	Pulicaria_all|DPULI_004961	Pulicaria_all|DPULI_004964	Pulicaria_all|DPULI_005059
cluster889	Pulicaria_all|DPULI_005185	Pulicaria_all|DPULI_005183	Pulicaria_all|DPULI_005184	Pulicaria_all|DPULI_005188
cluster890	Pulicaria_all|DPULI_013314	Pulicaria_all|DPULI_024928	Pulicaria_all|DPULI_033836	Pulicaria_all|DPULI_006867
cluster891	Pulicaria_all|DPULI_022126	Pulicaria_all|DPULI_002688	Pulex_kairomone|DAPPUDRAFT_326443	Pulicaria_all|DPULI_022124
cluster892	Pulicaria_all|DPULI_031213	Pulicaria_all|DPULI_031208	Pulicaria_all|DPULI_012845	Pulicaria_all|DPULI_030726
cluster893	Pulicaria_all|DPULI_034288	Pulicaria_all|DPULI_034287	Pulicaria_all|DPULI_034292	Pulicaria_all|DPULI_034286
cluster894	Pulicaria_all|DPULI_000705	Pulicaria_all|DPULI_009648	Pulicaria_all|DPULI_013147	Pulicaria_all|DPULI_003795
cluster895	Pulicaria_all|DPULI_003729	Pulicaria_all|DPULI_007709	Pulicaria_all|DPULI_032054	Pulicaria_all|DPULI_009822
cluster896	Pulicaria_all|DPULI_037708	Pulicaria_all|DPULI_037330	Pulex_temperature|DAPPUDRAFT_113083	Pulicaria_all|DPULI_013092
cluster897	Pulicaria_all|DPULI_003825	Pulicaria_all|DPULI_003800	Pulicaria_all|DPULI_018864	Pulicaria_all|DPULI_003826
cluster898	Pulicaria_all|DPULI_028688	Pulicaria_all|DPULI_024205	Pulicaria_all|DPULI_028690	Pulicaria_all|DPULI_028762
cluster899	Pulicaria_all|DPULI_021162	Pulicaria_all|DPULI_020964	Pulicaria_all|DPULI_021015	Pulicaria_all|DPULI_021018
cluster900	Pulicaria_all|DPULI_007161	Pulicaria_all|DPULI_025769	Pulicaria_all|DPULI_025798	Pulicaria_all|DPULI_025800
cluster901	Pulicaria_all|DPULI_023827	Pulicaria_all|DPULI_023824	Pulicaria_all|DPULI_023825	Pulicaria_all|DPULI_023826
cluster902	Pulicaria_all|DPULI_003994	Pulicaria_all|DPULI_003995	Pulicaria_all|DPULI_003992	Pulicaria_all|DPULI_003996
cluster903	Pulicaria_all|DPULI_003702	Pulicaria_all|DPULI_003663	Pulicaria_all|DPULI_003664	Pulicaria_all|DPULI_003703
cluster904	Pulicaria_all|DPULI_010028	Pulicaria_all|DPULI_010027	Pulicaria_all|DPULI_010029	Pulicaria_all|DPULI_013994
cluster905	Pulicaria_all|DPULI_014208	Pulicaria_all|DPULI_012474	Pulicaria_all|DPULI_017073	Pulicaria_all|DPULI_032231
cluster906	Pulicaria_all|DPULI_018705	Pulicaria_all|DPULI_006072	Pulicaria_all|DPULI_035889	Pulicaria_all|DPULI_035892
cluster907	Pulicaria_all|DPULI_003857	Pulicaria_all|DPULI_003860	Pulicaria_all|DPULI_003863	Pulicaria_all|DPULI_028201
cluster908	Pulicaria_all|DPULI_031865	Pulicaria_all|DPULI_036071	Pulicaria_all|DPULI_010003	Pulicaria_all|DPULI_036074
cluster909	Pulicaria_all|DPULI_032969	Pulicaria_all|DPULI_008924	Pulicaria_all|DPULI_030576	Pulicaria_all|DPULI_033283
cluster910	Pulicaria_all|DPULI_030293	Pulicaria_all|DPULI_030326	Pulicaria_all|DPULI_030338	Pulicaria_all|DPULI_030350
cluster911	Pulicaria_all|DPULI_012555	Pulicaria_all|DPULI_012550	Pulicaria_all|DPULI_012552	Pulicaria_all|DPULI_012558
cluster912	Pulicaria_all|DPULI_022507	Pulicaria_all|DPULI_022512	Pulicaria_all|DPULI_022506	Pulicaria_all|DPULI_022510
cluster913	Pulicaria_all|DPULI_017462	Pulicaria_all|DPULI_012863	Pulicaria_all|DPULI_017453	Pulicaria_all|DPULI_025483
cluster914	Pulicaria_all|DPULI_000975	Pulicaria_all|DPULI_000970	Pulicaria_all|DPULI_000984	Pulicaria_all|DPULI_025279
cluster915	Pulicaria_all|DPULI_006822	Pulicaria_all|DPULI_001620	Pulicaria_all|DPULI_001250	Pulicaria_all|DPULI_001534
cluster916	Pulicaria_all|DPULI_034589	Pulicaria_all|DPULI_012508	Pulicaria_all|DPULI_012514	Pulicaria_all|DPULI_012515
cluster917	Pulicaria_all|DPULI_005959	Pulicaria_all|DPULI_005947	Pulicaria_all|DPULI_005957	Pulicaria_all|DPULI_005958
cluster918	Pulicaria_all|DPULI_009494	Pulicaria_all|DPULI_022763	Pulex_temperature|DAPPUDRAFT_256146	Pulex_temperature|DAPPUDRAFT_260036
cluster919	Pulicaria_all|DPULI_036272	Pulicaria_all|DPULI_023882	Pulicaria_all|DPULI_023883	Pulicaria_all|DPULI_024086
cluster920	Pulicaria_all|DPULI_004487	Pulicaria_all|DPULI_003576	Pulicaria_all|DPULI_020873	Pulex_temperature|DAPPUDRAFT_317873
cluster921	Pulicaria_all|DPULI_028554	Pulicaria_all|DPULI_028548	Pulicaria_all|DPULI_028550	Pulicaria_all|DPULI_028557
cluster922	Pulicaria_all|DPULI_002844	Pulicaria_all|DPULI_002837	Pulex_temperature|DAPPUDRAFT_300516	Pulex_temperature|DAPPUDRAFT_229333
cluster923	Pulicaria_all|DPULI_000257	Pulicaria_all|DPULI_000252	Pulicaria_all|DPULI_000261	Pulicaria_all|DPULI_033008
cluster924	Pulicaria_all|DPULI_034404	Pulicaria_all|DPULI_034380	Pulicaria_all|DPULI_034406	Pulicaria_all|DPULI_034378
cluster925	Pulicaria_all|DPULI_033119	Pulicaria_all|DPULI_033009	Pulicaria_all|DPULI_034374	Pulicaria_all|DPULI_033147
cluster926	Pulicaria_all|DPULI_000433	Pulicaria_all|DPULI_000431	Pulicaria_all|DPULI_000432	Pulicaria_all|DPULI_000434
cluster927	Pulicaria_all|DPULI_020260	Pulicaria_all|DPULI_024326	Pulicaria_all|DPULI_030645	Pulicaria_all|DPULI_030735
cluster928	Pulicaria_all|DPULI_037530	Pulicaria_all|DPULI_025499	Pulicaria_all|DPULI_006008	Pulicaria_all|DPULI_017873
cluster929	Pulicaria_all|DPULI_005152	Pulicaria_all|DPULI_005154	Pulicaria_all|DPULI_005167	Pulicaria_all|DPULI_005169
cluster930	Pulicaria_all|DPULI_001828	Pulicaria_all|DPULI_022079	Pulicaria_all|DPULI_031870	Pulicaria_all|DPULI_022056
cluster931	Pulicaria_all|DPULI_025280	Pulicaria_all|DPULI_000967	Pulicaria_all|DPULI_025431	Pulicaria_all|DPULI_036078
cluster932	Pulicaria_all|DPULI_028287	Pulicaria_all|DPULI_016890	Pulicaria_all|DPULI_016879	Pulicaria_all|DPULI_028088
cluster933	Pulicaria_all|DPULI_032700	Pulicaria_all|DPULI_032701	Pulicaria_all|DPULI_034083	Pulicaria_all|DPULI_032699
cluster934	Pulicaria_all|DPULI_004542	Pulicaria_all|DPULI_004563	Pulicaria_all|DPULI_004564	Pulicaria_all|DPULI_004541
cluster935	Pulicaria_all|DPULI_030664	Pulicaria_all|DPULI_030666	Pulicaria_all|DPULI_030665	Pulicaria_all|DPULI_030702
cluster936	Pulicaria_all|DPULI_029748	Pulicaria_all|DPULI_029735	Pulicaria_all|DPULI_029769	Pulicaria_all|DPULI_004239
cluster937	Pulicaria_all|DPULI_006087	Pulicaria_all|DPULI_025824	Pulicaria_all|DPULI_025828	Pulicaria_all|DPULI_025822
cluster938	Pulicaria_all|DPULI_000949	Pulicaria_all|DPULI_000954	Pulicaria_all|DPULI_000937	Pulicaria_all|DPULI_000848
cluster939	Pulicaria_all|DPULI_002838	Pulicaria_all|DPULI_002839	Pulicaria_all|DPULI_002847	Pulicaria_all|DPULI_007306
cluster940	Pulicaria_all|DPULI_008015	Pulicaria_all|DPULI_007030	Pulicaria_all|DPULI_008016	Pulicaria_all|DPULI_007031
cluster941	Pulicaria_all|DPULI_023331	Pulicaria_all|DPULI_023330	Pulicaria_all|DPULI_025564	Pulicaria_all|DPULI_025568
cluster942	Pulicaria_all|DPULI_002827	Pulicaria_all|DPULI_002825	Pulicaria_all|DPULI_002826	Pulicaria_all|DPULI_002828
cluster943	Pulicaria_all|DPULI_025241	Pulicaria_all|DPULI_028025	Pulicaria_all|DPULI_024641	Pulicaria_all|DPULI_025441
cluster944	Pulicaria_all|DPULI_005175	Pulicaria_all|DPULI_005173	Pulicaria_all|DPULI_005174	Pulicaria_all|DPULI_005177
cluster945	Pulicaria_all|DPULI_000260	Pulicaria_all|DPULI_000251	Pulicaria_all|DPULI_009012	Pulex_temperature|DAPPUDRAFT_246514
cluster946	Pulicaria_all|DPULI_031823	Pulicaria_all|DPULI_031821	Pulicaria_all|DPULI_031828	Pulicaria_all|DPULI_031824
cluster947	Pulicaria_all|DPULI_030773	Pulicaria_all|DPULI_030780	Pulicaria_all|DPULI_030782	Pulicaria_all|DPULI_030783
cluster948	Pulicaria_all|DPULI_011701	Pulicaria_all|DPULI_025896	Pulicaria_all|DPULI_025897	Pulicaria_all|DPULI_025898
cluster949	Pulicaria_all|DPULI_018012	Pulicaria_all|DPULI_023407	Pulicaria_all|DPULI_031925	Pulicaria_all|DPULI_009103
cluster950	Pulicaria_all|DPULI_016624	Pulicaria_all|DPULI_037374	Pulicaria_all|DPULI_037493	Pulex_temperature|DAPPUDRAFT_113515
cluster951	Pulicaria_all|DPULI_031559	Pulicaria_all|DPULI_036795	Pulicaria_all|DPULI_027273	Pulicaria_all|DPULI_031552
cluster952	Pulicaria_all|DPULI_012561	Pulicaria_all|DPULI_021016	Pulicaria_all|DPULI_000099	Pulicaria_all|DPULI_012560
cluster953	Pulicaria_all|DPULI_002743	Pulicaria_all|DPULI_002561	Pulicaria_all|DPULI_002301	Pulicaria_all|DPULI_002556
cluster954	Pulicaria_all|DPULI_005790	Pulicaria_all|DPULI_016260	Pulicaria_all|DPULI_023452	Pulicaria_all|DPULI_035293
cluster955	Pulicaria_all|DPULI_030833	Pulicaria_all|DPULI_035929	Pulicaria_all|DPULI_017046	Pulex_temperature|DAPPUDRAFT_269287
cluster956	Pulicaria_all|DPULI_009401	Pulicaria_all|DPULI_018468	Pulicaria_all|DPULI_030486	Pulicaria_all|DPULI_030497
cluster957	Pulicaria_all|DPULI_034368	Pulicaria_all|DPULI_008999	Pulicaria_all|DPULI_021849	Pulicaria_all|DPULI_034371
cluster958	Pulicaria_all|DPULI_035159	Pulicaria_all|DPULI_022646	Pulicaria_all|DPULI_035158	Pulicaria_all|DPULI_009786
cluster959	Pulicaria_all|DPULI_001189	Pulicaria_all|DPULI_001171	Pulicaria_all|DPULI_001188	Pulicaria_all|DPULI_001190
cluster960	Pulicaria_all|DPULI_030867	Pulicaria_all|DPULI_030885	Pulicaria_all|DPULI_030879	Pulicaria_all|DPULI_030874
cluster961	Pulicaria_all|DPULI_017430	Pulicaria_all|DPULI_002118	Pulicaria_all|DPULI_017628	Pulicaria_all|DPULI_013775
cluster962	Pulicaria_all|DPULI_017444	Pulicaria_all|DPULI_035350	Pulex_temperature|DAPPUDRAFT_269175	Pulex_temperature|DAPPUDRAFT_233585
cluster963	Pulicaria_all|DPULI_035850	Pulicaria_all|DPULI_021539	Pulicaria_all|DPULI_021542	Pulicaria_all|DPULI_035846
cluster964	Pulicaria_all|DPULI_029752	Pulicaria_all|DPULI_029032	Pulicaria_all|DPULI_029141	Pulicaria_all|DPULI_029792
cluster965	Pulicaria_all|DPULI_034932	Pulicaria_all|DPULI_005232	Pulicaria_all|DPULI_010198	Pulicaria_all|DPULI_021955
cluster966	Pulicaria_all|DPULI_031723	Pulicaria_all|DPULI_031638	Pulicaria_all|DPULI_031639	Pulicaria_all|DPULI_031722
cluster967	Pulicaria_all|DPULI_009097	Pulicaria_all|DPULI_009096	Pulicaria_all|DPULI_020249	Pulicaria_all|DPULI_020250
cluster968	Pulicaria_all|DPULI_026609	Pulicaria_all|DPULI_026603	Pulex_kairomone|hxAUG26res97g272t1	Pulex_kairomone|hxAUG25s97g337t1
cluster969	Pulicaria_all|DPULI_007775	Pulicaria_all|DPULI_007776	Pulicaria_all|DPULI_007777	Pulicaria_all|DPULI_033366
cluster970	Pulicaria_all|DPULI_018111	Pulicaria_all|DPULI_018110	Pulicaria_all|DPULI_018112	Pulicaria_all|DPULI_018141
cluster971	Pulicaria_all|DPULI_032821	Pulicaria_all|DPULI_032814	Pulicaria_all|DPULI_033089	Pulex_temperature|DAPPUDRAFT_239494
cluster972	Pulicaria_all|DPULI_004577	Pulicaria_all|DPULI_004456	Pulicaria_all|DPULI_004459	Pulicaria_all|DPULI_004574
cluster973	Pulicaria_all|DPULI_005380	Pulicaria_all|DPULI_005366	Pulicaria_all|DPULI_005375	Pulicaria_all|DPULI_005377
cluster974	Pulicaria_all|DPULI_016794	Pulicaria_all|DPULI_030860	Pulicaria_all|DPULI_016795	Pulicaria_all|DPULI_030858
cluster975	Pulicaria_all|DPULI_018451	Pulicaria_all|DPULI_018425	Pulicaria_all|DPULI_018456	Pulicaria_all|DPULI_018424
cluster976	Pulicaria_all|DPULI_032842	Pulicaria_all|DPULI_032833	Pulicaria_all|DPULI_032837	Pulex_temperature|DAPPUDRAFT_315263
cluster977	Pulicaria_all|DPULI_020490	Pulicaria_all|DPULI_009364	Pulicaria_all|DPULI_020337	Pulicaria_all|DPULI_020338
cluster978	Pulicaria_all|DPULI_036420	Pulicaria_all|DPULI_036479	Pulicaria_all|DPULI_036602	Pulicaria_all|DPULI_036610
cluster979	Pulicaria_all|DPULI_022740	Pulicaria_all|DPULI_022733	Pulicaria_all|DPULI_022735	Pulicaria_all|DPULI_024267
cluster980	Pulicaria_all|DPULI_034572	Pulicaria_all|DPULI_034574	Pulicaria_all|DPULI_018087	Pulicaria_all|DPULI_034573
cluster981	Pulicaria_all|DPULI_033929	Pulicaria_all|DPULI_036555	Pulicaria_all|DPULI_036559	Pulex_temperature|DAPPUDRAFT_324546
cluster982	Pulicaria_all|DPULI_013868	Pulicaria_all|DPULI_012995	Pulicaria_all|DPULI_013871	Pulicaria_all|DPULI_034239
cluster983	Pulicaria_all|DPULI_037590	Pulicaria_all|DPULI_034016	Pulicaria_all|DPULI_034017	Pulicaria_all|DPULI_028868
cluster984	Pulicaria_all|DPULI_028312	Pulicaria_all|DPULI_028829	Pulicaria_all|DPULI_028822	Pulicaria_all|DPULI_028828
cluster985	Pulicaria_all|DPULI_018382	Pulicaria_all|DPULI_018380	Pulicaria_all|DPULI_018383	Pulicaria_all|DPULI_018386
cluster986	Pulicaria_all|DPULI_017511	Pulicaria_all|DPULI_006212	Pulicaria_all|DPULI_025315	Pulicaria_all|DPULI_025467
cluster987	Pulicaria_all|DPULI_033899	Pulicaria_all|DPULI_033906	Pulicaria_all|DPULI_034053	Pulicaria_all|DPULI_034054
cluster988	Pulicaria_all|DPULI_036253	Pulicaria_all|DPULI_036251	Pulicaria_all|DPULI_008160	Pulicaria_all|DPULI_036252
cluster989	Pulicaria_all|DPULI_012031	Pulicaria_all|DPULI_012043	Pulicaria_all|DPULI_037275	Pulicaria_all|DPULI_012032
cluster990	Pulicaria_all|DPULI_026513	Pulicaria_all|DPULI_025980	Pulicaria_all|DPULI_026968	Pulicaria_all|DPULI_031883
cluster991	Pulicaria_all|DPULI_033053	Pulicaria_all|DPULI_009211	Pulicaria_all|DPULI_009212	Pulicaria_all|DPULI_033835
cluster992	Pulicaria_all|DPULI_031384	Pulicaria_all|DPULI_031437	Pulicaria_all|DPULI_031385	Pulicaria_all|DPULI_031721
cluster993	Pulicaria_all|DPULI_034453	Pulicaria_all|DPULI_012369	Pulicaria_all|DPULI_012366	Pulicaria_all|DPULI_021377
cluster994	Pulicaria_all|DPULI_001362	Pulicaria_all|DPULI_018780	Pulicaria_all|DPULI_026392	Pulicaria_all|DPULI_035876
cluster995	Pulicaria_all|DPULI_033123	Pulicaria_all|DPULI_024502	Pulicaria_all|DPULI_033103	Pulicaria_all|DPULI_033138
cluster996	Pulicaria_all|DPULI_021931	Pulicaria_all|DPULI_017888	Pulicaria_all|DPULI_021921	Pulex_temperature|DAPPUDRAFT_112279
cluster997	Pulicaria_all|DPULI_034141	Pulicaria_all|DPULI_034139	Pulicaria_all|DPULI_034140	Pulicaria_all|DPULI_034143
cluster998	Pulicaria_all|DPULI_035504	Pulicaria_all|DPULI_035475	Pulicaria_all|DPULI_035507	Pulicaria_all|DPULI_036809
cluster999	Pulicaria_all|DPULI_034277	Pulicaria_all|DPULI_025997	Pulicaria_all|DPULI_034116	Pulicaria_all|DPULI_034123
cluster1000	Pulicaria_all|DPULI_016530	Pulicaria_all|DPULI_016531	Pulicaria_all|DPULI_018181	Pulicaria_all|DPULI_018182
cluster1001	Pulicaria_all|DPULI_003420	Pulicaria_all|DPULI_003421	Pulicaria_all|DPULI_010032	Pulicaria_all|DPULI_003415
cluster1002	Pulicaria_all|DPULI_003144	Pulicaria_all|DPULI_011853	Pulicaria_all|DPULI_030557	Pulicaria_all|DPULI_012155
cluster1003	Pulicaria_all|DPULI_021373	Pulicaria_all|DPULI_020899	Pulicaria_all|DPULI_027190	Pulicaria_all|DPULI_027193
cluster1004	Pulicaria_all|DPULI_032620	Pulicaria_all|DPULI_004649	Pulicaria_all|DPULI_009244	Pulicaria_all|DPULI_010016
cluster1005	Pulicaria_all|DPULI_008934	Pulicaria_all|DPULI_027933	Pulicaria_all|DPULI_008935	Pulex_temperature|DAPPUDRAFT_111191
cluster1006	Pulicaria_all|DPULI_007880	Pulicaria_all|DPULI_007876	Pulicaria_all|DPULI_007997	Pulicaria_all|DPULI_007999
cluster1007	Pulicaria_all|DPULI_025999	Pulicaria_all|DPULI_025936	Pulicaria_all|DPULI_034279	Pulex_kairomone|hxAUG26us51g21t1
cluster1008	Pulicaria_all|DPULI_017741	Pulicaria_all|DPULI_017740	Pulicaria_all|DPULI_017947	Pulex_kairomone|hxAUG25s52g21t1
cluster1009	Pulicaria_all|DPULI_023543	Pulicaria_all|DPULI_009661	Pulicaria_all|DPULI_011881	Pulicaria_all|DPULI_011879
cluster1010	Pulicaria_all|DPULI_011922	Pulicaria_all|DPULI_018320	Pulicaria_all|DPULI_026856	Pulicaria_all|DPULI_023483
cluster1011	Pulicaria_all|DPULI_025966	Pulicaria_all|DPULI_017701	Pulicaria_all|DPULI_025718	Pulicaria_all|DPULI_025967
cluster1012	Pulicaria_all|DPULI_028351	Pulicaria_all|DPULI_000149	Pulicaria_all|DPULI_023976	Pulicaria_all|DPULI_023977
cluster1013	Pulicaria_all|DPULI_018977	Pulicaria_all|DPULI_018978	Pulicaria_all|DPULI_018979	Pulicaria_all|DPULI_018989
cluster1014	Pulicaria_all|DPULI_005899	Pulicaria_all|DPULI_005896	Pulicaria_all|DPULI_006224	Pulicaria_all|DPULI_005898
cluster1015	Pulicaria_all|DPULI_005372	Pulicaria_all|DPULI_005364	Pulicaria_all|DPULI_005373	Pulex_temperature|DAPPUDRAFT_306687
cluster1016	Pulicaria_all|DPULI_012122	Pulicaria_all|DPULI_012121	Pulicaria_all|DPULI_012120	Pulicaria_all|DPULI_012117
cluster1017	Pulicaria_all|DPULI_004178	Pulicaria_all|DPULI_028169	Pulicaria_all|DPULI_034243	Pulicaria_all|DPULI_011694
cluster1018	Pulicaria_all|DPULI_032828	Pulicaria_all|DPULI_007532	Pulicaria_all|DPULI_024122	Pulicaria_all|DPULI_027345
cluster1019	Pulicaria_all|DPULI_009566	Pulicaria_all|DPULI_009459	Pulicaria_all|DPULI_009461	Pulicaria_all|DPULI_009466
cluster1020	Pulicaria_all|DPULI_013333	Pulicaria_all|DPULI_026398	Pulicaria_all|DPULI_032252	Pulicaria_all|DPULI_032253
cluster1021	Pulicaria_all|DPULI_003393	Pulicaria_all|DPULI_013231	Pulicaria_all|DPULI_020641	Pulicaria_all|DPULI_013238
cluster1022	Pulicaria_all|DPULI_037162	Pulicaria_all|DPULI_005295	Pulicaria_all|DPULI_005627	Pulicaria_all|DPULI_025605
cluster1023	Pulicaria_all|DPULI_013911	Pulicaria_all|DPULI_006948	Pulicaria_all|DPULI_013563	Pulicaria_all|DPULI_033288
cluster1024	Pulicaria_all|DPULI_032795	Pulicaria_all|DPULI_032793	Pulicaria_all|DPULI_032804	Pulicaria_all|DPULI_032809
cluster1025	Pulicaria_all|DPULI_025882	Pulicaria_all|DPULI_025887	Pulicaria_all|DPULI_033314	Pulex_temperature|DAPPUDRAFT_256995
cluster1026	Pulicaria_all|DPULI_021960	Pulicaria_all|DPULI_016524	Pulicaria_all|DPULI_025016	Pulicaria_all|DPULI_029039
cluster1027	Pulicaria_all|DPULI_012680	Pulicaria_all|DPULI_012668	Pulicaria_all|DPULI_025174	Pulicaria_all|DPULI_003864
cluster1028	Pulicaria_all|DPULI_030082	Pulicaria_all|DPULI_029911	Pulicaria_all|DPULI_003614	Pulicaria_all|DPULI_029909
cluster1029	Pulicaria_all|DPULI_028487	Pulicaria_all|DPULI_003571	Pulicaria_all|DPULI_031166	Pulicaria_all|DPULI_031518
cluster1030	Pulicaria_all|DPULI_001172	Pulicaria_all|DPULI_001191	Pulicaria_all|DPULI_001647	Pulicaria_all|DPULI_020434
cluster1031	Pulicaria_all|DPULI_027444	Pulicaria_all|DPULI_003083	Pulicaria_all|DPULI_006201	Pulicaria_all|DPULI_024533
cluster1032	Pulicaria_all|DPULI_012328	Pulicaria_all|DPULI_012335	Pulicaria_all|DPULI_012329	Pulicaria_all|DPULI_012336
cluster1033	Pulicaria_all|DPULI_029043	Pulicaria_all|DPULI_029031	Pulicaria_all|DPULI_029137	Pulex_temperature|DAPPUDRAFT_308060
cluster1034	Pulicaria_all|DPULI_037205	Pulicaria_all|DPULI_020417	Pulicaria_all|DPULI_037208	Pulicaria_all|DPULI_037204
cluster1035	Pulicaria_all|DPULI_006340	Pulicaria_all|DPULI_017166	Pulicaria_all|DPULI_016756	Pulicaria_all|DPULI_017219
cluster1036	Pulicaria_all|DPULI_027225	Pulicaria_all|DPULI_028627	Pulicaria_all|DPULI_012309	Pulicaria_all|DPULI_022716
cluster1037	Pulicaria_all|DPULI_025410	Pulicaria_all|DPULI_012202	Pulicaria_all|DPULI_012201	Pulicaria_all|DPULI_018355
cluster1038	Pulicaria_all|DPULI_031351	Pulicaria_all|DPULI_006816	Pulicaria_all|DPULI_031342	Pulicaria_all|DPULI_034743
cluster1039	Pulicaria_all|DPULI_028727	Pulicaria_all|DPULI_028734	Pulicaria_all|DPULI_028735	Pulicaria_all|DPULI_028741
cluster1040	Pulicaria_all|DPULI_007028	Pulicaria_all|DPULI_017856	Pulicaria_all|DPULI_025618	Pulicaria_all|DPULI_007029
cluster1041	Pulicaria_all|DPULI_024319	Pulicaria_all|DPULI_007064	Pulicaria_all|DPULI_026959	Pulicaria_all|DPULI_036529
cluster1042	Pulicaria_all|DPULI_032506	Pulicaria_all|DPULI_032516	Pulicaria_all|DPULI_036775	Pulicaria_all|DPULI_035279
cluster1043	Pulicaria_all|DPULI_004670	Pulicaria_all|DPULI_004668	Pulicaria_all|DPULI_004675	Pulicaria_all|DPULI_004678
cluster1044	Pulicaria_all|DPULI_024612	Pulicaria_all|DPULI_020344	Pulicaria_all|DPULI_020772	Pulicaria_all|DPULI_005817
cluster1045	Pulicaria_all|DPULI_036509	Pulicaria_all|DPULI_021872	Pulicaria_all|DPULI_022234	Pulicaria_all|DPULI_036501
cluster1046	Pulicaria_all|DPULI_021117	Pulicaria_all|DPULI_021124	Pulicaria_all|DPULI_030893	Pulicaria_all|DPULI_027743
cluster1047	Pulicaria_all|DPULI_012433	Pulicaria_all|DPULI_007337	Pulicaria_all|DPULI_033033	Pulicaria_all|DPULI_033035
cluster1048	Pulicaria_all|DPULI_031311	Pulicaria_all|DPULI_012862	Pulicaria_all|DPULI_017457	Pulicaria_all|DPULI_016836
cluster1049	Pulicaria_all|DPULI_035473	Pulicaria_all|DPULI_032917	Pulicaria_all|DPULI_032948	Pulicaria_all|DPULI_007367
cluster1050	Pulicaria_all|DPULI_006849	Pulicaria_all|DPULI_000656	Pulicaria_all|DPULI_001759	Pulicaria_all|DPULI_011736
cluster1051	Pulicaria_all|DPULI_037461	Pulicaria_all|DPULI_031841	Pulicaria_all|DPULI_037394	Pulicaria_all|DPULI_037536
cluster1052	Pulicaria_all|DPULI_035638	Pulicaria_all|DPULI_035640	Pulicaria_all|DPULI_035635	Pulicaria_all|DPULI_035637
cluster1053	Pulicaria_all|DPULI_035180	Pulicaria_all|DPULI_012000	Pulicaria_all|DPULI_012025	Pulicaria_all|DPULI_036589
cluster1054	Pulicaria_all|DPULI_028354	Pulicaria_all|DPULI_028405	Pulicaria_all|DPULI_028492	Pulex_temperature|DAPPUDRAFT_114095
cluster1055	Pulicaria_all|DPULI_005158	Pulicaria_all|DPULI_005126	Pulicaria_all|DPULI_005131	Pulicaria_all|DPULI_005140
cluster1056	Pulicaria_all|DPULI_002488	Pulicaria_all|DPULI_001932	Pulicaria_all|DPULI_002557	Pulicaria_all|DPULI_002562
cluster1057	Pulicaria_all|DPULI_027398	Pulicaria_all|DPULI_027420	Pulicaria_all|DPULI_027399	Pulicaria_all|DPULI_027400
cluster1058	Pulicaria_all|DPULI_025391	Pulicaria_all|DPULI_025405	Pulicaria_all|DPULI_026995	Pulex_kairomone|hxAUG25s125g141t1
cluster1059	Pulicaria_all|DPULI_007459	Pulicaria_all|DPULI_009440	Pulicaria_all|DPULI_034052	Pulicaria_all|DPULI_007458
cluster1060	Pulicaria_all|DPULI_032979	Pulicaria_all|DPULI_005578	Pulicaria_all|DPULI_023873	Pulicaria_all|DPULI_036802
cluster1061	Pulicaria_all|DPULI_030294	Pulicaria_all|DPULI_009352	Pulicaria_all|DPULI_030278	Pulicaria_all|DPULI_030366
cluster1062	Pulicaria_all|DPULI_028670	Pulicaria_all|DPULI_028678	Pulicaria_all|DPULI_028782	Pulicaria_all|DPULI_028789
cluster1063	Pulicaria_all|DPULI_018339	Pulicaria_all|DPULI_018344	Pulicaria_all|DPULI_018349	Pulicaria_all|DPULI_018353
cluster1064	Pulicaria_all|DPULI_000527	Pulicaria_all|DPULI_000557	Pulicaria_all|DPULI_007700	Pulex_temperature|DAPPUDRAFT_312721
cluster1065	Pulicaria_all|DPULI_030580	Pulicaria_all|DPULI_032479	Pulicaria_all|DPULI_032484	Pulicaria_all|DPULI_032485
cluster1066	Pulicaria_all|DPULI_018950	Pulicaria_all|DPULI_012306	Pulicaria_all|DPULI_018941	Pulicaria_all|DPULI_021151
cluster1067	Pulicaria_all|DPULI_001696	Pulicaria_all|DPULI_001704	Pulicaria_all|DPULI_001693	Pulicaria_all|DPULI_001698
cluster1068	Pulicaria_all|DPULI_012129	Pulicaria_all|DPULI_012219	Pulicaria_all|DPULI_012785	Pulicaria_all|DPULI_012491
cluster1069	Pulicaria_all|DPULI_034285	Pulicaria_all|DPULI_001028	Pulicaria_all|DPULI_001423	Pulicaria_all|DPULI_034284
cluster1070	Pulicaria_all|DPULI_025783	Pulicaria_all|DPULI_025741	Pulicaria_all|DPULI_031979	Pulicaria_all|DPULI_025784
cluster1071	Pulicaria_all|DPULI_000145	Pulicaria_all|DPULI_000155	Pulicaria_all|DPULI_018833	Pulex_temperature|DAPPUDRAFT_307826
cluster1072	Pulicaria_all|DPULI_023421	Pulicaria_all|DPULI_023431	Pulicaria_all|DPULI_023741	Pulicaria_all|DPULI_023422
cluster1073	Pulicaria_all|DPULI_034490	Pulicaria_all|DPULI_005608	Pulicaria_all|DPULI_034489	Pulicaria_all|DPULI_036460
cluster1074	Pulicaria_all|DPULI_010019	Pulicaria_all|DPULI_010022	Pulicaria_all|DPULI_010058	Pulicaria_all|DPULI_036667
cluster1075	Pulicaria_all|DPULI_018958	Pulicaria_all|DPULI_018373	Pulicaria_all|DPULI_018957	Pulicaria_all|DPULI_018959
cluster1076	Pulicaria_all|DPULI_020276	Pulicaria_all|DPULI_009187	Pulicaria_all|DPULI_022179	Pulicaria_all|DPULI_022196
cluster1077	Pulicaria_all|DPULI_026744	Pulicaria_all|DPULI_032119	Pulicaria_all|DPULI_007376	Pulicaria_all|DPULI_016922
cluster1078	Pulicaria_all|DPULI_029877	Pulicaria_all|DPULI_029881	Pulicaria_all|DPULI_029882	Pulicaria_all|DPULI_005596
cluster1079	Pulicaria_all|DPULI_004822	Pulicaria_all|DPULI_014525	Pulicaria_all|DPULI_000368	Pulicaria_all|DPULI_033994
cluster1080	Pulicaria_all|DPULI_029670	Pulicaria_all|DPULI_006763	Pulicaria_all|DPULI_020164	Pulex_temperature|DAPPUDRAFT_324714
cluster1081	Pulicaria_all|DPULI_023786	Pulicaria_all|DPULI_037502	Pulicaria_all|DPULI_023799	Pulicaria_all|DPULI_025527
cluster1082	Pulicaria_all|DPULI_017411	Pulicaria_all|DPULI_003843	Pulicaria_all|DPULI_004008	Pulicaria_all|DPULI_017410
cluster1083	Pulicaria_all|DPULI_003735	Pulicaria_all|DPULI_003768	Pulicaria_all|DPULI_003975	Pulicaria_all|DPULI_004007
cluster1084	Pulicaria_all|DPULI_006419	Pulicaria_all|DPULI_032104	Pulicaria_all|DPULI_033570	Pulicaria_all|DPULI_032105
cluster1085	Pulicaria_all|DPULI_002890	Pulicaria_all|DPULI_003003	Pulicaria_all|DPULI_003004	Pulicaria_all|DPULI_003005
cluster1086	Pulicaria_all|DPULI_018223	Pulicaria_all|DPULI_018225	Pulicaria_all|DPULI_018226	Pulex_temperature|DAPPUDRAFT_326725
cluster1087	Pulicaria_all|DPULI_006951	Pulicaria_all|DPULI_025317	Pulicaria_all|DPULI_025335	Pulicaria_all|DPULI_025316
cluster1088	Pulicaria_all|DPULI_024454	Pulicaria_all|DPULI_009738	Pulicaria_all|DPULI_024450	Pulicaria_all|DPULI_035747
cluster1089	Pulicaria_all|DPULI_009630	Pulicaria_all|DPULI_001367	Pulicaria_all|DPULI_007061	Pulicaria_all|DPULI_009220
cluster1090	Pulicaria_all|DPULI_029874	Pulicaria_all|DPULI_027615	Pulicaria_all|DPULI_029873	Pulicaria_all|DPULI_029875
cluster1091	Pulicaria_all|DPULI_021947	Pulex_temperature|DAPPUDRAFT_248684	Pulex_temperature|DAPPUDRAFT_260160	Pulex_temperature|DAPPUDRAFT_345302
cluster1092	Pulicaria_all|DPULI_037424	Pulex_temperature|DAPPUDRAFT_306192	Pulex_temperature|DAPPUDRAFT_243575	Pulex_temperature|DAPPUDRAFT_304096
cluster1093	Pulicaria_all|DPULI_014721	Pulex_temperature|DAPPUDRAFT_316924	Pulicaria_all|DPULI_014685	Pulex_kairomone|DAPPUDRAFT_331564
cluster1094	Pulicaria_all|DPULI_025974	Pulicaria_all|DPULI_018119	Pulicaria_all|DPULI_025970	Pulicaria_all|DPULI_018121
cluster1095	Pulicaria_all|DPULI_025815	Pulicaria_all|DPULI_001537	Pulicaria_all|DPULI_001623	Pulicaria_all|DPULI_025293
cluster1096	Pulicaria_all|DPULI_013694	Pulicaria_all|DPULI_009627	Pulicaria_all|DPULI_009628	Pulicaria_all|DPULI_009749
cluster1097	Pulicaria_all|DPULI_004514	Pulicaria_all|DPULI_001206	Pulicaria_all|DPULI_004508	Pulicaria_all|DPULI_004427
cluster1098	Pulicaria_all|DPULI_004912	Pulicaria_all|DPULI_004878	Pulicaria_all|DPULI_004913	Pulex_temperature|DAPPUDRAFT_193843
cluster1099	Pulicaria_all|DPULI_028885	Pulicaria_all|DPULI_028887	Pulicaria_all|DPULI_028902	Pulicaria_all|DPULI_028905
cluster1100	Pulicaria_all|DPULI_014144	Pulicaria_all|DPULI_014145	Pulicaria_all|DPULI_014146	Pulicaria_all|DPULI_013651
cluster1101	Pulicaria_all|DPULI_002733	Pulicaria_all|DPULI_002696	Pulicaria_all|DPULI_002719	Pulicaria_all|DPULI_002731
cluster1102	Pulicaria_all|DPULI_029791	Pulicaria_all|DPULI_028337	Pulicaria_all|DPULI_029731	Pulicaria_all|DPULI_029787
cluster1103	Pulicaria_all|DPULI_003938	Pulicaria_all|DPULI_003920	Pulicaria_all|DPULI_003925	Pulicaria_all|DPULI_003931
cluster1104	Pulicaria_all|DPULI_007843	Pulicaria_all|DPULI_007845	Pulicaria_all|DPULI_007847	Pulicaria_all|DPULI_007848
cluster1105	Pulicaria_all|DPULI_023338	Pulicaria_all|DPULI_016312	Pulicaria_all|DPULI_035308	Pulicaria_all|DPULI_017621
cluster1106	Pulicaria_all|DPULI_022308	Pulicaria_all|DPULI_005723	Pulicaria_all|DPULI_022305	Pulicaria_all|DPULI_022306
cluster1107	Pulicaria_all|DPULI_007300	Pulicaria_all|DPULI_007301	Pulicaria_all|DPULI_018257	Pulicaria_all|DPULI_018256
cluster1108	Pulicaria_all|DPULI_017193	Pulicaria_all|DPULI_001866	Pulicaria_all|DPULI_033316	Pulicaria_all|DPULI_013072
cluster1109	Pulicaria_all|DPULI_007186	Pulicaria_all|DPULI_007196	Pulicaria_all|DPULI_007187	Pulicaria_all|DPULI_007185
cluster1110	Pulicaria_all|DPULI_020702	Pulicaria_all|DPULI_000318	Pulicaria_all|DPULI_016762	Pulicaria_all|DPULI_020703
cluster1111	Pulicaria_all|DPULI_003624	Pulicaria_all|DPULI_003640	Pulicaria_all|DPULI_003644	Pulicaria_all|DPULI_026627
cluster1112	Pulicaria_all|DPULI_004056	Pulicaria_all|DPULI_004092	Pulex_temperature|DAPPUDRAFT_268275	Pulex_temperature|DAPPUDRAFT_58299
cluster1113	Pulicaria_all|DPULI_032927	Pulicaria_all|DPULI_032909	Pulicaria_all|DPULI_032925	Pulicaria_all|DPULI_032941
cluster1114	Pulicaria_all|DPULI_024939	Pulicaria_all|DPULI_023935	Pulicaria_all|DPULI_024304	Pulicaria_all|DPULI_005407
cluster1115	Pulicaria_all|DPULI_005039	Pulicaria_all|DPULI_005041	Pulex_kairomone|hxAUG25p1s10g212t1	Pulex_temperature|DAPPUDRAFT_222529
cluster1116	Pulicaria_all|DPULI_031364	Pulicaria_all|DPULI_002866	Pulicaria_all|DPULI_006698	Pulex_temperature|DAPPUDRAFT_108155
cluster1117	Pulicaria_all|DPULI_031470	Pulicaria_all|DPULI_007191	Pulicaria_all|DPULI_009523	Pulicaria_all|DPULI_021192
cluster1118	Pulicaria_all|DPULI_003297	Pulicaria_all|DPULI_003296	Pulex_kairomone|DAPPUDRAFT_108321	Pulex_temperature|DAPPUDRAFT_108321
cluster1119	Pulicaria_all|DPULI_012136	Pulicaria_all|DPULI_012261	Pulex_kairomone|hxAUG26rep2s4g113t1	Pulex_temperature|DAPPUDRAFT_96255
cluster1120	Pulicaria_all|DPULI_023435	Pulicaria_all|DPULI_023738	Pulicaria_all|DPULI_019925	Pulicaria_all|DPULI_023434
cluster1121	Pulicaria_all|DPULI_003510	Pulicaria_all|DPULI_027012	Pulicaria_all|DPULI_036302	Pulicaria_all|DPULI_036310
cluster1122	Pulicaria_all|DPULI_018025	Pulicaria_all|DPULI_018178	Pulex_temperature|DAPPUDRAFT_227744	Pulex_temperature|DAPPUDRAFT_10306
cluster1123	Pulicaria_all|DPULI_025969	Pulicaria_all|DPULI_022260	Pulicaria_all|DPULI_017702	Pulex_temperature|DAPPUDRAFT_330280
cluster1124	Pulicaria_all|DPULI_024525	Pulicaria_all|DPULI_034382	Pulicaria_all|DPULI_024605	Pulicaria_all|DPULI_024624
cluster1125	Pulicaria_all|DPULI_017505	Pulicaria_all|DPULI_017963	Pulicaria_all|DPULI_006345	Pulicaria_all|DPULI_017000
cluster1126	Pulicaria_all|DPULI_002695	Pulicaria_all|DPULI_003810	Pulicaria_all|DPULI_003846	Pulicaria_all|DPULI_003838
cluster1127	Pulicaria_all|DPULI_030875	Pulicaria_all|DPULI_000303	Pulicaria_all|DPULI_013597	Pulicaria_all|DPULI_025426
cluster1128	Pulicaria_all|DPULI_013214	Pulicaria_all|DPULI_013206	Pulicaria_all|DPULI_025415	Pulicaria_all|DPULI_025163
cluster1129	Pulicaria_all|DPULI_006907	Pulicaria_all|DPULI_006891	Pulicaria_all|DPULI_012426	Pulicaria_all|DPULI_020005
cluster1130	Pulicaria_all|DPULI_031707	Pulicaria_all|DPULI_031661	Pulicaria_all|DPULI_031704	Pulicaria_all|DPULI_031706
cluster1131	Pulicaria_all|DPULI_024956	Pulicaria_all|DPULI_012975	Pulicaria_all|DPULI_016859	Pulicaria_all|DPULI_037565
cluster1132	Pulicaria_all|DPULI_037017	Pulicaria_all|DPULI_037019	Pulicaria_all|DPULI_037020	Pulex_temperature|DAPPUDRAFT_225455
cluster1133	Pulicaria_all|DPULI_020493	Pulicaria_all|DPULI_005103	Pulicaria_all|DPULI_023701	Pulicaria_all|DPULI_027109
cluster1134	Pulicaria_all|DPULI_003923	Pulicaria_all|DPULI_003935	Pulicaria_all|DPULI_014630	Pulicaria_all|DPULI_014662
cluster1135	Pulicaria_all|DPULI_012292	Pulicaria_all|DPULI_031817	Pulicaria_all|DPULI_031819	Pulicaria_all|DPULI_035525
cluster1136	Pulicaria_all|DPULI_031336	Pulicaria_all|DPULI_000013	Pulicaria_all|DPULI_028975	Pulicaria_all|DPULI_011699
cluster1137	Pulicaria_all|DPULI_028543	Pulicaria_all|DPULI_022391	Pulicaria_all|DPULI_028520	Pulicaria_all|DPULI_031363
cluster1138	Pulicaria_all|DPULI_021886	Pulicaria_all|DPULI_022366	Pulicaria_all|DPULI_031012	Pulicaria_all|DPULI_004280
cluster1139	Pulicaria_all|DPULI_033247	Pulicaria_all|DPULI_024337	Pulicaria_all|DPULI_033248	Pulex_temperature|DAPPUDRAFT_333951
cluster1140	Pulicaria_all|DPULI_037292	Pulicaria_all|DPULI_004779	Pulicaria_all|DPULI_012689	Pulicaria_all|DPULI_014102
cluster1141	Pulicaria_all|DPULI_005977	Pulicaria_all|DPULI_025273	Pulicaria_all|DPULI_025274	Pulex_temperature|DAPPUDRAFT_320825
cluster1142	Pulicaria_all|DPULI_035602	Pulicaria_all|DPULI_020402	Pulicaria_all|DPULI_021369	Pulicaria_all|DPULI_031729
cluster1143	Pulicaria_all|DPULI_025670	Pulicaria_all|DPULI_025671	Pulicaria_all|DPULI_027157	Pulicaria_all|DPULI_003114
cluster1144	Pulicaria_all|DPULI_022492	Pulicaria_all|DPULI_022479	Pulicaria_all|DPULI_022483	Pulicaria_all|DPULI_022582
cluster1145	Pulicaria_all|DPULI_002744	Pulicaria_all|DPULI_011889	Pulicaria_all|DPULI_024148	Pulicaria_all|DPULI_002802
cluster1146	Pulicaria_all|DPULI_028659	Pulicaria_all|DPULI_028648	Pulicaria_all|DPULI_028658	Pulex_temperature|DAPPUDRAFT_240633
cluster1147	Pulicaria_all|DPULI_005797	Pulicaria_all|DPULI_023495	Pulicaria_all|DPULI_035869	Pulicaria_all|DPULI_023498
cluster1148	Pulicaria_all|DPULI_012048	Pulicaria_all|DPULI_004572	Pulicaria_all|DPULI_012039	Pulicaria_all|DPULI_033917
cluster1149	Pulicaria_all|DPULI_014636	Pulicaria_all|DPULI_014638	Pulicaria_all|DPULI_014639	Pulicaria_all|DPULI_014640
cluster1150	Pulicaria_all|DPULI_022395	Pulicaria_all|DPULI_012822	Pulicaria_all|DPULI_012827	Pulicaria_all|DPULI_012819
cluster1151	Pulicaria_all|DPULI_036779	Pulicaria_all|DPULI_009456	Pulicaria_all|DPULI_010098	Pulex_temperature|DAPPUDRAFT_306861
cluster1152	Pulicaria_all|DPULI_013654	Pulicaria_all|DPULI_003224	Pulicaria_all|DPULI_022287	Pulicaria_all|DPULI_028850
cluster1153	Pulicaria_all|DPULI_000495	Pulicaria_all|DPULI_000801	Pulicaria_all|DPULI_000802	Pulicaria_all|DPULI_005403
cluster1154	Pulicaria_all|DPULI_017826	Pulicaria_all|DPULI_017254	Pulicaria_all|DPULI_017255	Pulicaria_all|DPULI_017825
cluster1155	Pulicaria_all|DPULI_004477	Pulicaria_all|DPULI_014946	Pulicaria_all|DPULI_032731	Pulicaria_all|DPULI_032732
cluster1156	Pulicaria_all|DPULI_003993	Pulicaria_all|DPULI_003989	Pulicaria_all|DPULI_027675	Pulicaria_all|DPULI_001102
cluster1157	Pulicaria_all|DPULI_003714	Pulicaria_all|DPULI_003713	Pulex_temperature|DAPPUDRAFT_255017	Pulex_temperature|DAPPUDRAFT_332591
cluster1158	Pulicaria_all|DPULI_024002	Pulicaria_all|DPULI_024003	Pulicaria_all|DPULI_024007	Pulex_temperature|DAPPUDRAFT_211072
cluster1159	Pulicaria_all|DPULI_005095	Pulicaria_all|DPULI_004977	Pulicaria_all|DPULI_037433	Pulicaria_all|DPULI_026624
cluster1160	Pulicaria_all|DPULI_004053	Pulicaria_all|DPULI_004104	Pulicaria_all|DPULI_004093	Pulicaria_all|DPULI_011813
cluster1161	Pulicaria_all|DPULI_001764	Pulicaria_all|DPULI_001762	Pulicaria_all|DPULI_001765	Pulicaria_all|DPULI_001763
cluster1162	Pulicaria_all|DPULI_031983	Pulicaria_all|DPULI_027383	Pulicaria_all|DPULI_031904	Pulicaria_all|DPULI_031905
cluster1163	Pulicaria_all|DPULI_013853	Pulicaria_all|DPULI_007321	Pulicaria_all|DPULI_012791	Pulicaria_all|DPULI_012802
cluster1164	Pulicaria_all|DPULI_012837	Pulicaria_all|DPULI_012826	Pulicaria_all|DPULI_012836	Pulicaria_all|DPULI_012824
cluster1165	Pulicaria_all|DPULI_026721	Pulicaria_all|DPULI_026714	Pulex_kairomone|DAPPUDRAFT_303491	Pulex_temperature|DAPPUDRAFT_48702
cluster1166	Pulicaria_all|DPULI_004569	Pulicaria_all|DPULI_025928	Pulicaria_all|DPULI_025929	Pulicaria_all|DPULI_033916
cluster1167	Pulicaria_all|DPULI_004199	Pulicaria_all|DPULI_004177	Pulicaria_all|DPULI_004240	Pulicaria_all|DPULI_004188
cluster1168	Pulicaria_all|DPULI_002915	Pulicaria_all|DPULI_002899	Pulicaria_all|DPULI_002918	Pulicaria_all|DPULI_037085
cluster1169	Pulicaria_all|DPULI_031799	Pulicaria_all|DPULI_031789	Pulicaria_all|DPULI_031563	Pulex_temperature|DAPPUDRAFT_113753
cluster1170	Pulicaria_all|DPULI_011947	Pulicaria_all|DPULI_003290	Pulicaria_all|DPULI_007817	Pulicaria_all|DPULI_011941
cluster1171	Pulicaria_all|DPULI_010121	Pulicaria_all|DPULI_001809	Pulicaria_all|DPULI_010118	Pulicaria_all|DPULI_016274
cluster1172	Pulicaria_all|DPULI_017484	Pulicaria_all|DPULI_003397	Pulicaria_all|DPULI_020058	Pulex_temperature|DAPPUDRAFT_9370
cluster1173	Pulicaria_all|DPULI_001896	Pulicaria_all|DPULI_016582	Pulicaria_all|DPULI_036596	Pulicaria_all|DPULI_036829
cluster1174	Pulicaria_all|DPULI_020846	Pulicaria_all|DPULI_020844	Pulicaria_all|DPULI_020845	Pulicaria_all|DPULI_020847
cluster1175	Pulicaria_all|DPULI_009425	Pulicaria_all|DPULI_009418	Pulicaria_all|DPULI_009420	Pulicaria_all|DPULI_009421
cluster1176	Pulicaria_all|DPULI_012138	Pulex_kairomone|hxAUG26rep2s4g111t1	Pulicaria_all|DPULI_012137	Pulex_temperature|DAPPUDRAFT_221337
cluster1177	Pulicaria_all|DPULI_036287	Pulex_temperature|DAPPUDRAFT_311166	Pulicaria_all|DPULI_001278	Pulex_kairomone|hxNCBI_GNO_380064
cluster1178	Pulicaria_all|DPULI_011786	Pulex_kairomone|NCBI_GNO_75223	Pulex_kairomone|DAPPUDRAFT_219790	Pulex_temperature|DAPPUDRAFT_189775
cluster1179	Pulicaria_all|DPULI_004345	Pulex_kairomone|DAPPUDRAFT_266275	Pulex_temperature|DAPPUDRAFT_331737	Pulex_temperature|DAPPUDRAFT_266275
cluster1180	Pulicaria_all|DPULI_002635	Pulex_kairomone|DAPPUDRAFT_326396	Pulicaria_all|DPULI_002637	Pulicaria_all|DPULI_002633
cluster1181	Pulicaria_all|DPULI_012058	Pulex_kairomone|DAPPUDRAFT_227934	Pulex_temperature|DAPPUDRAFT_323109	Pulex_temperature|DAPPUDRAFT_113087
cluster1182	Pulicaria_all|DPULI_019034	Pulex_temperature|DAPPUDRAFT_119571	Pulex_temperature|DAPPUDRAFT_110094	Pulex_temperature|DAPPUDRAFT_334124
cluster1183	Pulex_kairomone|hxNCBI_GNO_69163	Pulex_kairomone|hxJGI_V11_307101	Pulex_temperature|DAPPUDRAFT_335945	Pulicaria_all|DPULI_001395
cluster1184	Pulex_temperature|DAPPUDRAFT_104933	Pulex_temperature|DAPPUDRAFT_118112	Pulex_temperature|DAPPUDRAFT_247931	Pulex_temperature|DAPPUDRAFT_335276
cluster1185	Pulex_temperature|DAPPUDRAFT_117216	Pulex_temperature|DAPPUDRAFT_301623	Pulex_temperature|DAPPUDRAFT_336408	Pulicaria_all|DPULI_037391
cluster1186	Pulex_temperature|DAPPUDRAFT_210344	Pulex_temperature|DAPPUDRAFT_48454	Pulex_kairomone|DAPPUDRAFT_302125	Pulicaria_all|DPULI_037610
cluster1187	Pulex_temperature|DAPPUDRAFT_227100	Pulex_temperature|DAPPUDRAFT_302003	Pulex_temperature|DAPPUDRAFT_328673	Pulicaria_all|DPULI_018127
cluster1188	Pulicaria_all|DPULI_031349	Pulicaria_all|DPULI_013394	Pulicaria_all|DPULI_013391	Pulicaria_all|DPULI_013398
cluster1189	Pulicaria_all|DPULI_004559	Pulicaria_all|DPULI_014820	Pulex_kairomone|DAPPUDRAFT_259866	Pulex_temperature|DAPPUDRAFT_259866
cluster1190	Pulicaria_all|DPULI_027107	Pulicaria_all|DPULI_000861	Pulicaria_all|DPULI_000870	Pulicaria_all|DPULI_000872
cluster1191	Pulicaria_all|DPULI_020993	Pulicaria_all|DPULI_021017	Pulicaria_all|DPULI_012562	Pulex_temperature|DAPPUDRAFT_256815
cluster1192	Pulicaria_all|DPULI_014444	Pulicaria_all|DPULI_014391	Pulex_kairomone|hxAUG25s18g144t1	Pulex_temperature|DAPPUDRAFT_316713
cluster1193	Pulex_kairomone|DAPPUDRAFT_302124	Pulex_temperature|DAPPUDRAFT_240450	Pulicaria_all|DPULI_028858	Pulicaria_all|DPULI_028859
cluster1194	Pulicaria_all|DPULI_002251	Pulicaria_all|DPULI_002438	Pulicaria_all|DPULI_002439
cluster1195	Pulicaria_all|DPULI_003724	Pulicaria_all|DPULI_003719	Pulicaria_all|DPULI_003725
cluster1196	Pulicaria_all|DPULI_002917	Pulicaria_all|DPULI_002898	Pulicaria_all|DPULI_002916
cluster1197	Pulicaria_all|DPULI_000821	Pulicaria_all|DPULI_000818	Pulex_temperature|DAPPUDRAFT_119506
cluster1198	Pulicaria_all|DPULI_031264	Pulicaria_all|DPULI_032037	Pulex_temperature|DAPPUDRAFT_114153
cluster1199	Pulicaria_all|DPULI_024349	Pulicaria_all|DPULI_000575	Pulex_temperature|DAPPUDRAFT_320643
cluster1200	Pulicaria_all|DPULI_017637	Pulicaria_all|DPULI_028037	Pulicaria_all|DPULI_027185
cluster1201	Pulicaria_all|DPULI_024401	Pulicaria_all|DPULI_006814	Pulicaria_all|DPULI_020509
cluster1202	Pulicaria_all|DPULI_027321	Pulicaria_all|DPULI_018569	Pulicaria_all|DPULI_020722
cluster1203	Pulicaria_all|DPULI_022411	Pulicaria_all|DPULI_001701	Pulicaria_all|DPULI_013888
cluster1204	Pulicaria_all|DPULI_005748	Pulicaria_all|DPULI_005867	Pulicaria_all|DPULI_005747
cluster1205	Pulicaria_all|DPULI_031812	Pulicaria_all|DPULI_031809	Pulicaria_all|DPULI_031811
cluster1206	Pulicaria_all|DPULI_003965	Pulicaria_all|DPULI_003967	Pulicaria_all|DPULI_004015
cluster1207	Pulicaria_all|DPULI_033163	Pulicaria_all|DPULI_009144	Pulicaria_all|DPULI_013818
cluster1208	Pulicaria_all|DPULI_025224	Pulicaria_all|DPULI_021408	Pulicaria_all|DPULI_036874
cluster1209	Pulicaria_all|DPULI_008131	Pulicaria_all|DPULI_000832	Pulicaria_all|DPULI_006794
cluster1210	Pulicaria_all|DPULI_005454	Pulicaria_all|DPULI_007957	Pulicaria_all|DPULI_018354
cluster1211	Pulicaria_all|DPULI_023401	Pulicaria_all|DPULI_023374	Pulicaria_all|DPULI_023377
cluster1212	Pulicaria_all|DPULI_002145	Pulicaria_all|DPULI_002141	Pulicaria_all|DPULI_006647
cluster1213	Pulicaria_all|DPULI_001653	Pulicaria_all|DPULI_001654	Pulicaria_all|DPULI_001634
cluster1214	Pulicaria_all|DPULI_010147	Pulicaria_all|DPULI_007393	Pulicaria_all|DPULI_010146
cluster1215	Pulicaria_all|DPULI_032791	Pulicaria_all|DPULI_032797	Pulicaria_all|DPULI_032802
cluster1216	Pulicaria_all|DPULI_036473	Pulicaria_all|DPULI_009833	Pulicaria_all|DPULI_032616
cluster1217	Pulicaria_all|DPULI_000800	Pulicaria_all|DPULI_000798	Pulicaria_all|DPULI_022610
cluster1218	Pulicaria_all|DPULI_002592	Pulicaria_all|DPULI_017264	Pulex_temperature|DAPPUDRAFT_216151
cluster1219	Pulicaria_all|DPULI_010199	Pulicaria_all|DPULI_005233	Pulicaria_all|DPULI_021956
cluster1220	Pulicaria_all|DPULI_028514	Pulicaria_all|DPULI_028516	Pulicaria_all|DPULI_028527
cluster1221	Pulicaria_all|DPULI_022491	Pulicaria_all|DPULI_022478	Pulicaria_all|DPULI_022482
cluster1222	Pulicaria_all|DPULI_023787	Pulicaria_all|DPULI_023790	Pulex_temperature|DAPPUDRAFT_239963
cluster1223	Pulicaria_all|DPULI_000888	Pulicaria_all|DPULI_000897	Pulicaria_all|DPULI_020980
cluster1224	Pulicaria_all|DPULI_021108	Pulicaria_all|DPULI_021111	Pulicaria_all|DPULI_021107
cluster1225	Pulicaria_all|DPULI_022814	Pulicaria_all|DPULI_022811	Pulex_temperature|DAPPUDRAFT_299548
cluster1226	Pulicaria_all|DPULI_003699	Pulicaria_all|DPULI_003700	Pulicaria_all|DPULI_003746
cluster1227	Pulicaria_all|DPULI_004050	Pulicaria_all|DPULI_004058	Pulicaria_all|DPULI_004090
cluster1228	Pulicaria_all|DPULI_003798	Pulicaria_all|DPULI_003537	Pulicaria_all|DPULI_003536
cluster1229	Pulicaria_all|DPULI_032869	Pulicaria_all|DPULI_011743	Pulicaria_all|DPULI_032223
cluster1230	Pulicaria_all|DPULI_006160	Pulicaria_all|DPULI_000469	Pulicaria_all|DPULI_006148
cluster1231	Pulicaria_all|DPULI_003693	Pulicaria_all|DPULI_003690	Pulex_temperature|DAPPUDRAFT_302281
cluster1232	Pulicaria_all|DPULI_023672	Pulicaria_all|DPULI_007978	Pulicaria_all|DPULI_023686
cluster1233	Pulicaria_all|DPULI_018043	Pulicaria_all|DPULI_028664	Pulicaria_all|DPULI_018077
cluster1234	Pulicaria_all|DPULI_037561	Pulicaria_all|DPULI_037340	Pulicaria_all|DPULI_037481
cluster1235	Pulicaria_all|DPULI_024436	Pulicaria_all|DPULI_024459	Pulex_temperature|DAPPUDRAFT_194485
cluster1236	Pulicaria_all|DPULI_004906	Pulicaria_all|DPULI_016891	Pulicaria_all|DPULI_004907
cluster1237	Pulicaria_all|DPULI_007167	Pulicaria_all|DPULI_033932	Pulicaria_all|DPULI_035807
cluster1238	Pulicaria_all|DPULI_001139	Pulicaria_all|DPULI_037404	Pulicaria_all|DPULI_037557
cluster1239	Pulicaria_all|DPULI_027708	Pulicaria_all|DPULI_013292	Pulicaria_all|DPULI_028154
cluster1240	Pulicaria_all|DPULI_037064	Pulicaria_all|DPULI_037046	Pulex_temperature|DAPPUDRAFT_221742
cluster1241	Pulicaria_all|DPULI_032658	Pulicaria_all|DPULI_032617	Pulicaria_all|DPULI_032661
cluster1242	Pulicaria_all|DPULI_034422	Pulicaria_all|DPULI_033022	Pulicaria_all|DPULI_034436
cluster1243	Pulicaria_all|DPULI_014747	Pulicaria_all|DPULI_014706	Pulicaria_all|DPULI_014760
cluster1244	Pulicaria_all|DPULI_002816	Pulicaria_all|DPULI_002195	Pulicaria_all|DPULI_002443
cluster1245	Pulicaria_all|DPULI_020160	Pulicaria_all|DPULI_030099	Pulex_temperature|DAPPUDRAFT_127609
cluster1246	Pulicaria_all|DPULI_035317	Pulicaria_all|DPULI_017973	Pulicaria_all|DPULI_017975
cluster1247	Pulicaria_all|DPULI_005595	Pulicaria_all|DPULI_037372	Pulicaria_all|DPULI_001499
cluster1248	Pulicaria_all|DPULI_037165	Pulicaria_all|DPULI_037156	Pulicaria_all|DPULI_037158
cluster1249	Pulicaria_all|DPULI_000055	Pulicaria_all|DPULI_000058	Pulicaria_all|DPULI_000067
cluster1250	Pulicaria_all|DPULI_016352	Pulicaria_all|DPULI_016340	Pulicaria_all|DPULI_016347
cluster1251	Pulicaria_all|DPULI_028767	Pulicaria_all|DPULI_028148	Pulicaria_all|DPULI_028765
cluster1252	Pulicaria_all|DPULI_021892	Pulicaria_all|DPULI_020996	Pulicaria_all|DPULI_022322
cluster1253	Pulicaria_all|DPULI_035433	Pulicaria_all|DPULI_035431	Pulicaria_all|DPULI_035432
cluster1254	Pulicaria_all|DPULI_027197	Pulicaria_all|DPULI_027191	Pulicaria_all|DPULI_027196
cluster1255	Pulicaria_all|DPULI_012355	Pulicaria_all|DPULI_012354	Pulex_temperature|DAPPUDRAFT_234666
cluster1256	Pulicaria_all|DPULI_005259	Pulicaria_all|DPULI_002044	Pulicaria_all|DPULI_016494
cluster1257	Pulicaria_all|DPULI_023375	Pulicaria_all|DPULI_023378	Pulicaria_all|DPULI_023400
cluster1258	Pulicaria_all|DPULI_004863	Pulicaria_all|DPULI_004900	Pulicaria_all|DPULI_004862
cluster1259	Pulicaria_all|DPULI_006032	Pulicaria_all|DPULI_006037	Pulicaria_all|DPULI_033145
cluster1260	Pulicaria_all|DPULI_032719	Pulicaria_all|DPULI_018544	Pulicaria_all|DPULI_032896
cluster1261	Pulicaria_all|DPULI_004274	Pulicaria_all|DPULI_022324	Pulicaria_all|DPULI_022329
cluster1262	Pulicaria_all|DPULI_003801	Pulicaria_all|DPULI_003827	Pulicaria_all|DPULI_003828
cluster1263	Pulicaria_all|DPULI_016526	Pulicaria_all|DPULI_016809	Pulicaria_all|DPULI_037473
cluster1264	Pulicaria_all|DPULI_001187	Pulicaria_all|DPULI_001170	Pulicaria_all|DPULI_018726
cluster1265	Pulicaria_all|DPULI_012710	Pulicaria_all|DPULI_009762	Pulicaria_all|DPULI_012708
cluster1266	Pulicaria_all|DPULI_005852	Pulicaria_all|DPULI_028855	Pulicaria_all|DPULI_001784
cluster1267	Pulicaria_all|DPULI_035543	Pulicaria_all|DPULI_035544	Pulicaria_all|DPULI_035545
cluster1268	Pulicaria_all|DPULI_000869	Pulicaria_all|DPULI_000860	Pulicaria_all|DPULI_000871
cluster1269	Pulicaria_all|DPULI_010129	Pulicaria_all|DPULI_010130	Pulicaria_all|DPULI_034149
cluster1270	Pulicaria_all|DPULI_001754	Pulicaria_all|DPULI_025619	Pulicaria_all|DPULI_001755
cluster1271	Pulicaria_all|DPULI_016317	Pulicaria_all|DPULI_016928	Pulicaria_all|DPULI_018632
cluster1272	Pulicaria_all|DPULI_007033	Pulicaria_all|DPULI_007041	Pulicaria_all|DPULI_007042
cluster1273	Pulicaria_all|DPULI_000574	Pulicaria_all|DPULI_024346	Pulicaria_all|DPULI_024347
cluster1274	Pulicaria_all|DPULI_004671	Pulicaria_all|DPULI_005398	Pulicaria_all|DPULI_018791
cluster1275	Pulicaria_all|DPULI_014446	Pulicaria_all|DPULI_037334	Pulex_temperature|DAPPUDRAFT_49296
cluster1276	Pulicaria_all|DPULI_006288	Pulicaria_all|DPULI_006280	Pulicaria_all|DPULI_006293
cluster1277	Pulicaria_all|DPULI_034168	Pulicaria_all|DPULI_034164	Pulex_temperature|DAPPUDRAFT_301661
cluster1278	Pulicaria_all|DPULI_016652	Pulicaria_all|DPULI_016649	Pulicaria_all|DPULI_016655
cluster1279	Pulicaria_all|DPULI_010133	Pulicaria_all|DPULI_001785	Pulicaria_all|DPULI_020389
cluster1280	Pulicaria_all|DPULI_027166	Pulicaria_all|DPULI_011691	Pulicaria_all|DPULI_020117
cluster1281	Pulicaria_all|DPULI_024730	Pulicaria_all|DPULI_025057	Pulicaria_all|DPULI_024729
cluster1282	Pulicaria_all|DPULI_021170	Pulicaria_all|DPULI_021172	Pulicaria_all|DPULI_035828
cluster1283	Pulicaria_all|DPULI_006843	Pulicaria_all|DPULI_005890	Pulex_temperature|DAPPUDRAFT_3473
cluster1284	Pulicaria_all|DPULI_032838	Pulicaria_all|DPULI_032834	Pulex_temperature|DAPPUDRAFT_313439
cluster1285	Pulicaria_all|DPULI_003334	Pulicaria_all|DPULI_003338	Pulicaria_all|DPULI_003339
cluster1286	Pulicaria_all|DPULI_024035	Pulicaria_all|DPULI_025237	Pulicaria_all|DPULI_024621
cluster1287	Pulicaria_all|DPULI_000202	Pulicaria_all|DPULI_000204	Pulicaria_all|DPULI_000218
cluster1288	Pulicaria_all|DPULI_009372	Pulicaria_all|DPULI_005365	Pulicaria_all|DPULI_005374
cluster1289	Pulicaria_all|DPULI_031598	Pulicaria_all|DPULI_021832	Pulicaria_all|DPULI_031664
cluster1290	Pulicaria_all|DPULI_014079	Pulicaria_all|DPULI_014069	Pulex_temperature|DAPPUDRAFT_249011
cluster1291	Pulicaria_all|DPULI_029808	Pulicaria_all|DPULI_029815	Pulicaria_all|DPULI_029897
cluster1292	Pulicaria_all|DPULI_003374	Pulicaria_all|DPULI_003366	Pulicaria_all|DPULI_003376
cluster1293	Pulicaria_all|DPULI_012536	Pulicaria_all|DPULI_012544	Pulicaria_all|DPULI_012535
cluster1294	Pulicaria_all|DPULI_029863	Pulicaria_all|DPULI_029876	Pulicaria_all|DPULI_029973
cluster1295	Pulicaria_all|DPULI_025537	Pulicaria_all|DPULI_007924	Pulicaria_all|DPULI_035322
cluster1296	Pulicaria_all|DPULI_034093	Pulicaria_all|DPULI_034754	Pulicaria_all|DPULI_034758
cluster1297	Pulicaria_all|DPULI_007065	Pulicaria_all|DPULI_007441	Pulicaria_all|DPULI_026741
cluster1298	Pulicaria_all|DPULI_003489	Pulicaria_all|DPULI_003492	Pulicaria_all|DPULI_003490
cluster1299	Pulicaria_all|DPULI_001307	Pulicaria_all|DPULI_001301	Pulex_kairomone|hxNCBI_GNO_414064
cluster1300	Pulicaria_all|DPULI_017777	Pulicaria_all|DPULI_017773	Pulicaria_all|DPULI_017788
cluster1301	Pulicaria_all|DPULI_023945	Pulicaria_all|DPULI_007831	Pulicaria_all|DPULI_023942
cluster1302	Pulicaria_all|DPULI_033770	Pulicaria_all|DPULI_007182	Pulicaria_all|DPULI_033767
cluster1303	Pulicaria_all|DPULI_016737	Pulicaria_all|DPULI_016730	Pulicaria_all|DPULI_026914
cluster1304	Pulicaria_all|DPULI_032904	Pulicaria_all|DPULI_018543	Pulicaria_all|DPULI_032718
cluster1305	Pulicaria_all|DPULI_006004	Pulicaria_all|DPULI_016921	Pulicaria_all|DPULI_021859
cluster1306	Pulicaria_all|DPULI_026448	Pulicaria_all|DPULI_007139	Pulicaria_all|DPULI_011975
cluster1307	Pulicaria_all|DPULI_005893	Pulicaria_all|DPULI_006035	Pulicaria_all|DPULI_033396
cluster1308	Pulicaria_all|DPULI_032273	Pulicaria_all|DPULI_009411	Pulicaria_all|DPULI_012110
cluster1309	Pulicaria_all|DPULI_020836	Pulicaria_all|DPULI_020837	Pulicaria_all|DPULI_021134
cluster1310	Pulicaria_all|DPULI_030071	Pulicaria_all|DPULI_030068	Pulicaria_all|DPULI_030078
cluster1311	Pulicaria_all|DPULI_008945	Pulicaria_all|DPULI_021919	Pulex_temperature|DAPPUDRAFT_329324
cluster1312	Pulicaria_all|DPULI_002558	Pulicaria_all|DPULI_002563	Pulicaria_all|DPULI_036386
cluster1313	Pulicaria_all|DPULI_014669	Pulicaria_all|DPULI_018497	Pulex_temperature|DAPPUDRAFT_313025
cluster1314	Pulicaria_all|DPULI_003621	Pulicaria_all|DPULI_003637	Pulicaria_all|DPULI_003638
cluster1315	Pulicaria_all|DPULI_018319	Pulicaria_all|DPULI_018317	Pulicaria_all|DPULI_018322
cluster1316	Pulicaria_all|DPULI_025303	Pulicaria_all|DPULI_025308	Pulicaria_all|DPULI_025325
cluster1317	Pulicaria_all|DPULI_031555	Pulicaria_all|DPULI_031263	Pulicaria_all|DPULI_031560
cluster1318	Pulicaria_all|DPULI_028035	Pulicaria_all|DPULI_028031	Pulicaria_all|DPULI_017063
cluster1319	Pulicaria_all|DPULI_037663	Pulicaria_all|DPULI_037661	Pulex_temperature|DAPPUDRAFT_308983
cluster1320	Pulicaria_all|DPULI_008944	Pulicaria_all|DPULI_021917	Pulicaria_all|DPULI_021929
cluster1321	Pulicaria_all|DPULI_019916	Pulicaria_all|DPULI_034449	Pulex_temperature|DAPPUDRAFT_239138
cluster1322	Pulicaria_all|DPULI_011886	Pulicaria_all|DPULI_011917	Pulex_temperature|DAPPUDRAFT_255722
cluster1323	Pulicaria_all|DPULI_036515	Pulicaria_all|DPULI_023777	Pulicaria_all|DPULI_025719
cluster1324	Pulicaria_all|DPULI_013891	Pulicaria_all|DPULI_019942	Pulicaria_all|DPULI_021146
cluster1325	Pulicaria_all|DPULI_006906	Pulicaria_all|DPULI_005367	Pulicaria_all|DPULI_016700
cluster1326	Pulicaria_all|DPULI_004853	Pulicaria_all|DPULI_032876	Pulicaria_all|DPULI_004855
cluster1327	Pulicaria_all|DPULI_036767	Pulicaria_all|DPULI_036849	Pulex_temperature|DAPPUDRAFT_118892
cluster1328	Pulicaria_all|DPULI_030347	Pulicaria_all|DPULI_030329	Pulicaria_all|DPULI_030341
cluster1329	Pulicaria_all|DPULI_005234	Pulicaria_all|DPULI_021957	Pulicaria_all|DPULI_021958
cluster1330	Pulicaria_all|DPULI_012778	Pulicaria_all|DPULI_012417	Pulicaria_all|DPULI_025931
cluster1331	Pulicaria_all|DPULI_004665	Pulicaria_all|DPULI_004664	Pulex_temperature|DAPPUDRAFT_300433
cluster1332	Pulicaria_all|DPULI_033976	Pulicaria_all|DPULI_032861	Pulicaria_all|DPULI_033928
cluster1333	Pulicaria_all|DPULI_036125	Pulicaria_all|DPULI_034631	Pulicaria_all|DPULI_036124
cluster1334	Pulicaria_all|DPULI_014333	Pulicaria_all|DPULI_005064	Pulicaria_all|DPULI_022277
cluster1335	Pulicaria_all|DPULI_031876	Pulicaria_all|DPULI_031843	Pulicaria_all|DPULI_031872
cluster1336	Pulicaria_all|DPULI_012254	Pulicaria_all|DPULI_012250	Pulicaria_all|DPULI_012258
cluster1337	Pulicaria_all|DPULI_031007	Pulicaria_all|DPULI_025368	Pulicaria_all|DPULI_025519
cluster1338	Pulicaria_all|DPULI_008938	Pulicaria_all|DPULI_002508	Pulicaria_all|DPULI_028802
cluster1339	Pulicaria_all|DPULI_005725	Pulicaria_all|DPULI_018907	Pulex_temperature|DAPPUDRAFT_328283
cluster1340	Pulicaria_all|DPULI_024684	Pulicaria_all|DPULI_023845	Pulex_temperature|DAPPUDRAFT_238716
cluster1341	Pulicaria_all|DPULI_007026	Pulicaria_all|DPULI_018927	Pulicaria_all|DPULI_007024
cluster1342	Pulicaria_all|DPULI_002766	Pulicaria_all|DPULI_001774	Pulicaria_all|DPULI_007535
cluster1343	Pulicaria_all|DPULI_033669	Pulicaria_all|DPULI_033653	Pulicaria_all|DPULI_033699
cluster1344	Pulicaria_all|DPULI_027715	Pulicaria_all|DPULI_019006	Pulicaria_all|DPULI_014584
cluster1345	Pulicaria_all|DPULI_014768	Pulicaria_all|DPULI_014765	Pulex_temperature|DAPPUDRAFT_241464
cluster1346	Pulicaria_all|DPULI_009271	Pulicaria_all|DPULI_012978	Pulicaria_all|DPULI_030701
cluster1347	Pulicaria_all|DPULI_031635	Pulicaria_all|DPULI_000840	Pulicaria_all|DPULI_004480
cluster1348	Pulicaria_all|DPULI_034268	Pulicaria_all|DPULI_034264	Pulicaria_all|DPULI_034272
cluster1349	Pulicaria_all|DPULI_032300	Pulicaria_all|DPULI_023425	Pulicaria_all|DPULI_032301
cluster1350	Pulicaria_all|DPULI_025909	Pulicaria_all|DPULI_008024	Pulicaria_all|DPULI_008023
cluster1351	Pulicaria_all|DPULI_004963	Pulicaria_all|DPULI_004951	Pulex_temperature|DAPPUDRAFT_314031
cluster1352	Pulicaria_all|DPULI_028053	Pulicaria_all|DPULI_017214	Pulicaria_all|DPULI_036578
cluster1353	Pulicaria_all|DPULI_014188	Pulicaria_all|DPULI_014191	Pulicaria_all|DPULI_014190
cluster1354	Pulicaria_all|DPULI_005956	Pulicaria_all|DPULI_005946	Pulicaria_all|DPULI_006758
cluster1355	Pulicaria_all|DPULI_003256	Pulicaria_all|DPULI_003188	Pulicaria_all|DPULI_003301
cluster1356	Pulicaria_all|DPULI_031558	Pulicaria_all|DPULI_031551	Pulex_temperature|DAPPUDRAFT_129099
cluster1357	Pulicaria_all|DPULI_012159	Pulicaria_all|DPULI_012163	Pulicaria_all|DPULI_012162
cluster1358	Pulicaria_all|DPULI_025425	Pulicaria_all|DPULI_013371	Pulicaria_all|DPULI_013372
cluster1359	Pulicaria_all|DPULI_023380	Pulicaria_all|DPULI_023392	Pulicaria_all|DPULI_037499
cluster1360	Pulicaria_all|DPULI_016549	Pulicaria_all|DPULI_003936	Pulicaria_all|DPULI_016554
cluster1361	Pulicaria_all|DPULI_002848	Pulicaria_all|DPULI_002840	Pulicaria_all|DPULI_002841
cluster1362	Pulicaria_all|DPULI_032758	Pulicaria_all|DPULI_034498	Pulicaria_all|DPULI_035137
cluster1363	Pulicaria_all|DPULI_013350	Pulicaria_all|DPULI_013336	Pulicaria_all|DPULI_013341
cluster1364	Pulicaria_all|DPULI_005572	Pulicaria_all|DPULI_028132	Pulicaria_all|DPULI_030323
cluster1365	Pulicaria_all|DPULI_012364	Pulicaria_all|DPULI_012370	Pulicaria_all|DPULI_029725
cluster1366	Pulicaria_all|DPULI_018948	Pulicaria_all|DPULI_018939	Pulex_kairomone|hxAUG26res25g195t1
cluster1367	Pulicaria_all|DPULI_030355	Pulicaria_all|DPULI_030084	Pulex_kairomone|hxAUG26us145g53t1
cluster1368	Pulicaria_all|DPULI_020054	Pulicaria_all|DPULI_020051	Pulicaria_all|DPULI_032615
cluster1369	Pulicaria_all|DPULI_014688	Pulicaria_all|DPULI_014724	Pulicaria_all|DPULI_014733
cluster1370	Pulicaria_all|DPULI_027368	Pulicaria_all|DPULI_023619	Pulex_temperature|DAPPUDRAFT_61887
cluster1371	Pulicaria_all|DPULI_005244	Pulicaria_all|DPULI_005221	Pulicaria_all|DPULI_005245
cluster1372	Pulicaria_all|DPULI_028866	Pulicaria_all|DPULI_028907	Pulicaria_all|DPULI_030825
cluster1373	Pulicaria_all|DPULI_020987	Pulicaria_all|DPULI_030086	Pulicaria_all|DPULI_031228
cluster1374	Pulicaria_all|DPULI_036444	Pulicaria_all|DPULI_036445	Pulicaria_all|DPULI_036456
cluster1375	Pulicaria_all|DPULI_009687	Pulicaria_all|DPULI_001407	Pulicaria_all|DPULI_009691
cluster1376	Pulicaria_all|DPULI_032591	Pulicaria_all|DPULI_032528	Pulicaria_all|DPULI_032823
cluster1377	Pulicaria_all|DPULI_002790	Pulicaria_all|DPULI_002791	Pulicaria_all|DPULI_002797
cluster1378	Pulicaria_all|DPULI_012605	Pulicaria_all|DPULI_007727	Pulicaria_all|DPULI_018885
cluster1379	Pulicaria_all|DPULI_034203	Pulicaria_all|DPULI_033985	Pulex_temperature|DAPPUDRAFT_100333
cluster1380	Pulicaria_all|DPULI_000920	Pulicaria_all|DPULI_000919	Pulex_temperature|DAPPUDRAFT_97008
cluster1381	Pulicaria_all|DPULI_028064	Pulicaria_all|DPULI_007426	Pulicaria_all|DPULI_031223
cluster1382	Pulicaria_all|DPULI_002643	Pulicaria_all|DPULI_002649	Pulex_temperature|DAPPUDRAFT_59273
cluster1383	Pulicaria_all|DPULI_017051	Pulicaria_all|DPULI_013353	Pulicaria_all|DPULI_021388
cluster1384	Pulicaria_all|DPULI_000509	Pulicaria_all|DPULI_000496	Pulicaria_all|DPULI_000504
cluster1385	Pulicaria_all|DPULI_014060	Pulicaria_all|DPULI_014074	Pulicaria_all|DPULI_014075
cluster1386	Pulicaria_all|DPULI_034420	Pulicaria_all|DPULI_034171	Pulicaria_all|DPULI_034421
cluster1387	Pulicaria_all|DPULI_023688	Pulicaria_all|DPULI_022385	Pulicaria_all|DPULI_023674
cluster1388	Pulicaria_all|DPULI_036652	Pulicaria_all|DPULI_022435	Pulicaria_all|DPULI_024180
cluster1389	Pulicaria_all|DPULI_014746	Pulicaria_all|DPULI_014705	Pulicaria_all|DPULI_014759
cluster1390	Pulicaria_all|DPULI_023438	Pulicaria_all|DPULI_023713	Pulicaria_all|DPULI_024054
cluster1391	Pulicaria_all|DPULI_007839	Pulicaria_all|DPULI_036091	Pulicaria_all|DPULI_009260
cluster1392	Pulicaria_all|DPULI_027502	Pulicaria_all|DPULI_027496	Pulicaria_all|DPULI_030922
cluster1393	Pulicaria_all|DPULI_017651	Pulicaria_all|DPULI_012657	Pulicaria_all|DPULI_035908
cluster1394	Pulicaria_all|DPULI_007692	Pulicaria_all|DPULI_014343	Pulicaria_all|DPULI_007693
cluster1395	Pulicaria_all|DPULI_025390	Pulicaria_all|DPULI_025406	Pulicaria_all|DPULI_025409
cluster1396	Pulicaria_all|DPULI_037439	Pulicaria_all|DPULI_012853	Pulicaria_all|DPULI_022072
cluster1397	Pulicaria_all|DPULI_000105	Pulicaria_all|DPULI_000116	Pulicaria_all|DPULI_000134
cluster1398	Pulicaria_all|DPULI_005130	Pulicaria_all|DPULI_005157	Pulicaria_all|DPULI_005648
cluster1399	Pulicaria_all|DPULI_000507	Pulicaria_all|DPULI_004844	Pulex_temperature|DAPPUDRAFT_233619
cluster1400	Pulicaria_all|DPULI_004418	Pulicaria_all|DPULI_004374	Pulicaria_all|DPULI_031900
cluster1401	Pulicaria_all|DPULI_028055	Pulicaria_all|DPULI_028042	Pulicaria_all|DPULI_028122
cluster1402	Pulicaria_all|DPULI_010135	Pulicaria_all|DPULI_007346	Pulicaria_all|DPULI_035792
cluster1403	Pulicaria_all|DPULI_009639	Pulicaria_all|DPULI_023642	Pulicaria_all|DPULI_023930
cluster1404	Pulicaria_all|DPULI_022359	Pulicaria_all|DPULI_022355	Pulicaria_all|DPULI_028634
cluster1405	Pulicaria_all|DPULI_020685	Pulicaria_all|DPULI_007037	Pulicaria_all|DPULI_009224
cluster1406	Pulicaria_all|DPULI_004411	Pulicaria_all|DPULI_004369	Pulex_kairomone|hxAUG25s67g135t1
cluster1407	Pulicaria_all|DPULI_003335	Pulicaria_all|DPULI_003340	Pulicaria_all|DPULI_003341
cluster1408	Pulicaria_all|DPULI_035459	Pulicaria_all|DPULI_035460	Pulicaria_all|DPULI_036656
cluster1409	Pulicaria_all|DPULI_012207	Pulicaria_all|DPULI_012205	Pulicaria_all|DPULI_012206
cluster1410	Pulicaria_all|DPULI_034314	Pulicaria_all|DPULI_014483	Pulicaria_all|DPULI_034424
cluster1411	Pulicaria_all|DPULI_033001	Pulicaria_all|DPULI_033121	Pulicaria_all|DPULI_033146
cluster1412	Pulicaria_all|DPULI_001506	Pulicaria_all|DPULI_001477	Pulex_temperature|DAPPUDRAFT_27798
cluster1413	Pulicaria_all|DPULI_024448	Pulicaria_all|DPULI_022035	Pulicaria_all|DPULI_024452
cluster1414	Pulicaria_all|DPULI_023602	Pulicaria_all|DPULI_023603	Pulicaria_all|DPULI_030651
cluster1415	Pulicaria_all|DPULI_023397	Pulicaria_all|DPULI_023395	Pulicaria_all|DPULI_023396
cluster1416	Pulicaria_all|DPULI_001071	Pulicaria_all|DPULI_001072	Pulicaria_all|DPULI_001073
cluster1417	Pulicaria_all|DPULI_026472	Pulicaria_all|DPULI_026466	Pulicaria_all|DPULI_027187
cluster1418	Pulicaria_all|DPULI_028615	Pulicaria_all|DPULI_029050	Pulicaria_all|DPULI_028104
cluster1419	Pulicaria_all|DPULI_017235	Pulicaria_all|DPULI_016734	Pulicaria_all|DPULI_016746
cluster1420	Pulicaria_all|DPULI_022621	Pulicaria_all|DPULI_001331	Pulex_kairomone|DAPPUDRAFT_330175
cluster1421	Pulicaria_all|DPULI_014317	Pulicaria_all|DPULI_000236	Pulicaria_all|DPULI_014336
cluster1422	Pulicaria_all|DPULI_012663	Pulicaria_all|DPULI_012683	Pulicaria_all|DPULI_004870
cluster1423	Pulicaria_all|DPULI_035168	Pulicaria_all|DPULI_021907	Pulicaria_all|DPULI_024455
cluster1424	Pulicaria_all|DPULI_012012	Pulicaria_all|DPULI_018879	Pulicaria_all|DPULI_018881
cluster1425	Pulicaria_all|DPULI_030254	Pulicaria_all|DPULI_011779	Pulicaria_all|DPULI_032018
cluster1426	Pulicaria_all|DPULI_014663	Pulicaria_all|DPULI_025751	Pulex_temperature|DAPPUDRAFT_241514
cluster1427	Pulicaria_all|DPULI_001067	Pulicaria_all|DPULI_017400	Pulex_temperature|DAPPUDRAFT_303598
cluster1428	Pulicaria_all|DPULI_028289	Pulicaria_all|DPULI_024968	Pulicaria_all|DPULI_024969
cluster1429	Pulicaria_all|DPULI_001283	Pulicaria_all|DPULI_001275	Pulicaria_all|DPULI_001276
cluster1430	Pulicaria_all|DPULI_033690	Pulicaria_all|DPULI_017106	Pulicaria_all|DPULI_022251
cluster1431	Pulicaria_all|DPULI_030479	Pulicaria_all|DPULI_020450	Pulicaria_all|DPULI_032329
cluster1432	Pulicaria_all|DPULI_027446	Pulicaria_all|DPULI_027435	Pulicaria_all|DPULI_032473
cluster1433	Pulicaria_all|DPULI_012888	Pulicaria_all|DPULI_012460	Pulicaria_all|DPULI_032854
cluster1434	Pulicaria_all|DPULI_033753	Pulicaria_all|DPULI_033746	Pulicaria_all|DPULI_033890
cluster1435	Pulicaria_all|DPULI_034408	Pulicaria_all|DPULI_034409	Pulicaria_all|DPULI_034410
cluster1436	Pulicaria_all|DPULI_002814	Pulicaria_all|DPULI_035349	Pulex_temperature|DAPPUDRAFT_220700
cluster1437	Pulicaria_all|DPULI_007604	Pulicaria_all|DPULI_024735	Pulex_temperature|DAPPUDRAFT_305332
cluster1438	Pulicaria_all|DPULI_028275	Pulicaria_all|DPULI_028134	Pulicaria_all|DPULI_028135
cluster1439	Pulicaria_all|DPULI_028262	Pulicaria_all|DPULI_028139	Pulicaria_all|DPULI_028144
cluster1440	Pulicaria_all|DPULI_001536	Pulicaria_all|DPULI_001622	Pulicaria_all|DPULI_037065
cluster1441	Pulicaria_all|DPULI_005845	Pulicaria_all|DPULI_032839	Pulicaria_all|DPULI_032835
cluster1442	Pulicaria_all|DPULI_003011	Pulicaria_all|DPULI_009345	Pulicaria_all|DPULI_003012
cluster1443	Pulicaria_all|DPULI_025905	Pulicaria_all|DPULI_025394	Pulicaria_all|DPULI_025890
cluster1444	Pulicaria_all|DPULI_029073	Pulicaria_all|DPULI_000330	Pulicaria_all|DPULI_029076
cluster1445	Pulicaria_all|DPULI_034211	Pulicaria_all|DPULI_034210	Pulex_kairomone|hxAUG25s14g248t1
cluster1446	Pulicaria_all|DPULI_014468	Pulicaria_all|DPULI_014486	Pulex_temperature|DAPPUDRAFT_316719
cluster1447	Pulicaria_all|DPULI_027970	Pulicaria_all|DPULI_003747	Pulicaria_all|DPULI_029041
cluster1448	Pulicaria_all|DPULI_025324	Pulicaria_all|DPULI_025844	Pulicaria_all|DPULI_025845
cluster1449	Pulicaria_all|DPULI_035440	Pulicaria_all|DPULI_035441	Pulicaria_all|DPULI_035442
cluster1450	Pulicaria_all|DPULI_022558	Pulicaria_all|DPULI_019902	Pulicaria_all|DPULI_022563
cluster1451	Pulicaria_all|DPULI_026562	Pulicaria_all|DPULI_008957	Pulicaria_all|DPULI_018486
cluster1452	Pulicaria_all|DPULI_018271	Pulicaria_all|DPULI_024421	Pulicaria_all|DPULI_033359
cluster1453	Pulicaria_all|DPULI_011996	Pulicaria_all|DPULI_035183	Pulex_temperature|DAPPUDRAFT_111683
cluster1454	Pulicaria_all|DPULI_026653	Pulicaria_all|DPULI_026701	Pulicaria_all|DPULI_027375
cluster1455	Pulicaria_all|DPULI_031420	Pulicaria_all|DPULI_037080	Pulicaria_all|DPULI_031528
cluster1456	Pulicaria_all|DPULI_018555	Pulicaria_all|DPULI_011899	Pulicaria_all|DPULI_011906
cluster1457	Pulicaria_all|DPULI_005418	Pulicaria_all|DPULI_006981	Pulicaria_all|DPULI_007518
cluster1458	Pulicaria_all|DPULI_013598	Pulicaria_all|DPULI_013600	Pulicaria_all|DPULI_013601
cluster1459	Pulicaria_all|DPULI_023398	Pulicaria_all|DPULI_023393	Pulicaria_all|DPULI_023394
cluster1460	Pulicaria_all|DPULI_036034	Pulicaria_all|DPULI_012648	Pulicaria_all|DPULI_035750
cluster1461	Pulicaria_all|DPULI_028819	Pulicaria_all|DPULI_012011	Pulicaria_all|DPULI_028266
cluster1462	Pulicaria_all|DPULI_037466	Pulicaria_all|DPULI_037239	Pulex_temperature|DAPPUDRAFT_241333
cluster1463	Pulicaria_all|DPULI_001900	Pulicaria_all|DPULI_031365	Pulicaria_all|DPULI_031554
cluster1464	Pulicaria_all|DPULI_016483	Pulicaria_all|DPULI_022321	Pulex_temperature|DAPPUDRAFT_325635
cluster1465	Pulicaria_all|DPULI_004864	Pulicaria_all|DPULI_004899	Pulicaria_all|DPULI_037157
cluster1466	Pulicaria_all|DPULI_004605	Pulicaria_all|DPULI_004390	Pulicaria_all|DPULI_014798
cluster1467	Pulicaria_all|DPULI_004041	Pulicaria_all|DPULI_004046	Pulicaria_all|DPULI_004099
cluster1468	Pulicaria_all|DPULI_016993	Pulicaria_all|DPULI_012675	Pulicaria_all|DPULI_020052
cluster1469	Pulicaria_all|DPULI_012271	Pulicaria_all|DPULI_012088	Pulicaria_all|DPULI_012262
cluster1470	Pulicaria_all|DPULI_027342	Pulicaria_all|DPULI_026945	Pulicaria_all|DPULI_026955
cluster1471	Pulicaria_all|DPULI_035626	Pulicaria_all|DPULI_013355	Pulicaria_all|DPULI_035624
cluster1472	Pulicaria_all|DPULI_034212	Pulicaria_all|DPULI_034213	Pulicaria_all|DPULI_034214
cluster1473	Pulicaria_all|DPULI_004080	Pulicaria_all|DPULI_013662	Pulicaria_all|DPULI_005264
cluster1474	Pulicaria_all|DPULI_019030	Pulicaria_all|DPULI_018963	Pulicaria_all|DPULI_018019
cluster1475	Pulicaria_all|DPULI_021336	Pulicaria_all|DPULI_000835	Pulicaria_all|DPULI_021340
cluster1476	Pulicaria_all|DPULI_002498	Pulicaria_all|DPULI_001405	Pulicaria_all|DPULI_032103
cluster1477	Pulicaria_all|DPULI_033600	Pulicaria_all|DPULI_031133	Pulicaria_all|DPULI_033601
cluster1478	Pulicaria_all|DPULI_032782	Pulicaria_all|DPULI_032822	Pulex_temperature|DAPPUDRAFT_34788
cluster1479	Pulicaria_all|DPULI_003934	Pulicaria_all|DPULI_003921	Pulicaria_all|DPULI_017990
cluster1480	Pulicaria_all|DPULI_036862	Pulicaria_all|DPULI_036863	Pulicaria_all|DPULI_036782
cluster1481	Pulicaria_all|DPULI_032262	Pulicaria_all|DPULI_010081	Pulicaria_all|DPULI_032268
cluster1482	Pulicaria_all|DPULI_005089	Pulicaria_all|DPULI_005088	Pulicaria_all|DPULI_005092
cluster1483	Pulicaria_all|DPULI_028784	Pulicaria_all|DPULI_028799	Pulex_temperature|DAPPUDRAFT_100876
cluster1484	Pulicaria_all|DPULI_022199	Pulicaria_all|DPULI_002414	Pulicaria_all|DPULI_014581
cluster1485	Pulicaria_all|DPULI_000395	Pulicaria_all|DPULI_000376	Pulicaria_all|DPULI_000396
cluster1486	Pulicaria_all|DPULI_002098	Pulicaria_all|DPULI_001400	Pulicaria_all|DPULI_002096
cluster1487	Pulicaria_all|DPULI_017579	Pulicaria_all|DPULI_013706	Pulicaria_all|DPULI_021928
cluster1488	Pulicaria_all|DPULI_004123	Pulicaria_all|DPULI_004117	Pulex_kairomone|DAPPUDRAFT_110204
cluster1489	Pulicaria_all|DPULI_006109	Pulicaria_all|DPULI_006069	Pulicaria_all|DPULI_023427
cluster1490	Pulicaria_all|DPULI_023765	Pulicaria_all|DPULI_023767	Pulicaria_all|DPULI_020953
cluster1491	Pulicaria_all|DPULI_014363	Pulicaria_all|DPULI_014085	Pulicaria_all|DPULI_014355
cluster1492	Pulicaria_all|DPULI_033240	Pulicaria_all|DPULI_009078	Pulicaria_all|DPULI_033728
cluster1493	Pulicaria_all|DPULI_009667	Pulicaria_all|DPULI_018889	Pulicaria_all|DPULI_020087
cluster1494	Pulicaria_all|DPULI_018658	Pulicaria_all|DPULI_017951	Pulicaria_all|DPULI_018603
cluster1495	Pulicaria_all|DPULI_026459	Pulicaria_all|DPULI_026384	Pulicaria_all|DPULI_007149
cluster1496	Pulicaria_all|DPULI_001613	Pulicaria_all|DPULI_035251	Pulicaria_all|DPULI_001612
cluster1497	Pulicaria_all|DPULI_005724	Pulicaria_all|DPULI_005674	Pulicaria_all|DPULI_008071
cluster1498	Pulicaria_all|DPULI_003445	Pulicaria_all|DPULI_003429	Pulicaria_all|DPULI_003438
cluster1499	Pulicaria_all|DPULI_013455	Pulicaria_all|DPULI_022289	Pulicaria_all|DPULI_022292
cluster1500	Pulicaria_all|DPULI_007597	Pulicaria_all|DPULI_007589	Pulicaria_all|DPULI_007596
cluster1501	Pulicaria_all|DPULI_002240	Pulicaria_all|DPULI_004639	Pulicaria_all|DPULI_021877
cluster1502	Pulicaria_all|DPULI_022520	Pulicaria_all|DPULI_033381	Pulicaria_all|DPULI_035706
cluster1503	Pulicaria_all|DPULI_031868	Pulicaria_all|DPULI_007605	Pulicaria_all|DPULI_018896
cluster1504	Pulicaria_all|DPULI_027340	Pulicaria_all|DPULI_000695	Pulicaria_all|DPULI_027339
cluster1505	Pulicaria_all|DPULI_000882	Pulicaria_all|DPULI_001312	Pulicaria_all|DPULI_001322
cluster1506	Pulicaria_all|DPULI_018731	Pulicaria_all|DPULI_002908	Pulex_kairomone|hxAUG26res77g68t1
cluster1507	Pulicaria_all|DPULI_034081	Pulicaria_all|DPULI_034082	Pulicaria_all|DPULI_032694
cluster1508	Pulicaria_all|DPULI_016667	Pulicaria_all|DPULI_016671	Pulicaria_all|DPULI_017427
cluster1509	Pulicaria_all|DPULI_031353	Pulicaria_all|DPULI_031344	Pulicaria_all|DPULI_031352
cluster1510	Pulicaria_all|DPULI_000201	Pulicaria_all|DPULI_000203	Pulex_temperature|DAPPUDRAFT_320611
cluster1511	Pulicaria_all|DPULI_013908	Pulicaria_all|DPULI_013895	Pulicaria_all|DPULI_034154
cluster1512	Pulicaria_all|DPULI_028928	Pulicaria_all|DPULI_028930	Pulicaria_all|DPULI_028932
cluster1513	Pulicaria_all|DPULI_025205	Pulicaria_all|DPULI_016299	Pulex_temperature|DAPPUDRAFT_119958
cluster1514	Pulicaria_all|DPULI_002277	Pulicaria_all|DPULI_002267	Pulicaria_all|DPULI_002283
cluster1515	Pulicaria_all|DPULI_033293	Pulicaria_all|DPULI_032766	Pulicaria_all|DPULI_033296
cluster1516	Pulicaria_all|DPULI_006033	Pulicaria_all|DPULI_006038	Pulicaria_all|DPULI_031174
cluster1517	Pulicaria_all|DPULI_030691	Pulicaria_all|DPULI_030827	Pulex_temperature|DAPPUDRAFT_113605
cluster1518	Pulicaria_all|DPULI_008125	Pulicaria_all|DPULI_008124	Pulicaria_all|DPULI_008126
cluster1519	Pulicaria_all|DPULI_018335	Pulicaria_all|DPULI_026374	Pulicaria_all|DPULI_026375
cluster1520	Pulicaria_all|DPULI_002613	Pulicaria_all|DPULI_002610	Pulicaria_all|DPULI_002616
cluster1521	Pulicaria_all|DPULI_007151	Pulicaria_all|DPULI_007489	Pulicaria_all|DPULI_007152
cluster1522	Pulicaria_all|DPULI_016518	Pulicaria_all|DPULI_016302	Pulicaria_all|DPULI_025020
cluster1523	Pulicaria_all|DPULI_027055	Pulicaria_all|DPULI_004767	Pulicaria_all|DPULI_014786
cluster1524	Pulicaria_all|DPULI_028853	Pulicaria_all|DPULI_032685	Pulicaria_all|DPULI_032690
cluster1525	Pulicaria_all|DPULI_012530	Pulicaria_all|DPULI_012533	Pulicaria_all|DPULI_012543
cluster1526	Pulicaria_all|DPULI_027289	Pulicaria_all|DPULI_005863	Pulicaria_all|DPULI_005864
cluster1527	Pulicaria_all|DPULI_025370	Pulicaria_all|DPULI_025369	Pulex_temperature|DAPPUDRAFT_251228
cluster1528	Pulicaria_all|DPULI_031623	Pulicaria_all|DPULI_031628	Pulicaria_all|DPULI_031629
cluster1529	Pulicaria_all|DPULI_033088	Pulicaria_all|DPULI_034455	Pulicaria_all|DPULI_005973
cluster1530	Pulicaria_all|DPULI_031579	Pulicaria_all|DPULI_018316	Pulicaria_all|DPULI_031649
cluster1531	Pulicaria_all|DPULI_000494	Pulicaria_all|DPULI_005358	Pulicaria_all|DPULI_005356
cluster1532	Pulicaria_all|DPULI_004633	Pulicaria_all|DPULI_013811	Pulicaria_all|DPULI_031492
cluster1533	Pulicaria_all|DPULI_021327	Pulicaria_all|DPULI_017844	Pulicaria_all|DPULI_021308
cluster1534	Pulicaria_all|DPULI_029712	Pulicaria_all|DPULI_029704	Pulex_temperature|DAPPUDRAFT_16039
cluster1535	Pulicaria_all|DPULI_028281	Pulicaria_all|DPULI_028099	Pulicaria_all|DPULI_028309
cluster1536	Pulicaria_all|DPULI_012396	Pulicaria_all|DPULI_014717	Pulex_temperature|DAPPUDRAFT_311486
cluster1537	Pulicaria_all|DPULI_023720	Pulicaria_all|DPULI_026920	Pulicaria_all|DPULI_036798
cluster1538	Pulicaria_all|DPULI_005223	Pulicaria_all|DPULI_005247	Pulicaria_all|DPULI_007005
cluster1539	Pulicaria_all|DPULI_031154	Pulicaria_all|DPULI_022633	Pulicaria_all|DPULI_033712
cluster1540	Pulicaria_all|DPULI_016674	Pulicaria_all|DPULI_000316	Pulicaria_all|DPULI_016765
cluster1541	Pulicaria_all|DPULI_014927	Pulicaria_all|DPULI_014926	Pulicaria_all|DPULI_014928
cluster1542	Pulicaria_all|DPULI_035524	Pulicaria_all|DPULI_034536	Pulicaria_all|DPULI_035523
cluster1543	Pulicaria_all|DPULI_022049	Pulicaria_all|DPULI_020372	Pulicaria_all|DPULI_031401
cluster1544	Pulicaria_all|DPULI_005782	Pulicaria_all|DPULI_022580	Pulicaria_all|DPULI_024973
cluster1545	Pulicaria_all|DPULI_035964	Pulicaria_all|DPULI_024570	Pulicaria_all|DPULI_024565
cluster1546	Pulicaria_all|DPULI_001005	Pulicaria_all|DPULI_001006	Pulicaria_all|DPULI_001011
cluster1547	Pulicaria_all|DPULI_028938	Pulicaria_all|DPULI_028924	Pulex_temperature|DAPPUDRAFT_223524
cluster1548	Pulicaria_all|DPULI_027094	Pulicaria_all|DPULI_014457	Pulicaria_all|DPULI_014458
cluster1549	Pulicaria_all|DPULI_022034	Pulicaria_all|DPULI_024449	Pulicaria_all|DPULI_024453
cluster1550	Pulicaria_all|DPULI_010043	Pulicaria_all|DPULI_009059	Pulicaria_all|DPULI_009060
cluster1551	Pulicaria_all|DPULI_036117	Pulicaria_all|DPULI_002594	Pulicaria_all|DPULI_017263
cluster1552	Pulicaria_all|DPULI_014373	Pulicaria_all|DPULI_005192	Pulicaria_all|DPULI_024469
cluster1553	Pulicaria_all|DPULI_018158	Pulicaria_all|DPULI_003635	Pulicaria_all|DPULI_003647
cluster1554	Pulicaria_all|DPULI_020279	Pulicaria_all|DPULI_020901	Pulicaria_all|DPULI_031411
cluster1555	Pulicaria_all|DPULI_035619	Pulicaria_all|DPULI_035622	Pulicaria_all|DPULI_035618
cluster1556	Pulicaria_all|DPULI_000146	Pulicaria_all|DPULI_000156	Pulicaria_all|DPULI_018834
cluster1557	Pulicaria_all|DPULI_025729	Pulicaria_all|DPULI_027072	Pulex_temperature|DAPPUDRAFT_265305
cluster1558	Pulicaria_all|DPULI_034736	Pulicaria_all|DPULI_002678	Pulicaria_all|DPULI_029101
cluster1559	Pulicaria_all|DPULI_028668	Pulicaria_all|DPULI_026884	Pulicaria_all|DPULI_028677
cluster1560	Pulicaria_all|DPULI_001392	Pulicaria_all|DPULI_001391	Pulicaria_all|DPULI_001393
cluster1561	Pulicaria_all|DPULI_005297	Pulicaria_all|DPULI_009453	Pulicaria_all|DPULI_010087
cluster1562	Pulicaria_all|DPULI_007113	Pulicaria_all|DPULI_007110	Pulicaria_all|DPULI_013423
cluster1563	Pulicaria_all|DPULI_034196	Pulicaria_all|DPULI_034077	Pulicaria_all|DPULI_034331
cluster1564	Pulicaria_all|DPULI_005715	Pulicaria_all|DPULI_005504	Pulicaria_all|DPULI_005503
cluster1565	Pulicaria_all|DPULI_036797	Pulicaria_all|DPULI_006134	Pulicaria_all|DPULI_018193
cluster1566	Pulicaria_all|DPULI_002793	Pulicaria_all|DPULI_013099	Pulicaria_all|DPULI_034431
cluster1567	Pulicaria_all|DPULI_023463	Pulicaria_all|DPULI_023454	Pulicaria_all|DPULI_023457
cluster1568	Pulicaria_all|DPULI_034552	Pulicaria_all|DPULI_025013	Pulicaria_all|DPULI_025535
cluster1569	Pulicaria_all|DPULI_032886	Pulicaria_all|DPULI_004852	Pulicaria_all|DPULI_004854
cluster1570	Pulicaria_all|DPULI_029993	Pulicaria_all|DPULI_026500	Pulicaria_all|DPULI_029975
cluster1571	Pulicaria_all|DPULI_012901	Pulicaria_all|DPULI_012894	Pulicaria_all|DPULI_012904
cluster1572	Pulicaria_all|DPULI_022672	Pulicaria_all|DPULI_022010	Pulicaria_all|DPULI_022216
cluster1573	Pulicaria_all|DPULI_017716	Pulicaria_all|DPULI_016793	Pulicaria_all|DPULI_017744
cluster1574	Pulicaria_all|DPULI_030344	Pulicaria_all|DPULI_030317	Pulicaria_all|DPULI_030333
cluster1575	Pulicaria_all|DPULI_020723	Pulicaria_all|DPULI_007688	Pulicaria_all|DPULI_024322
cluster1576	Pulicaria_all|DPULI_006786	Pulicaria_all|DPULI_007874	Pulicaria_all|DPULI_031201
cluster1577	Pulicaria_all|DPULI_014054	Pulicaria_all|DPULI_014350	Pulex_temperature|DAPPUDRAFT_248977
cluster1578	Pulicaria_all|DPULI_014799	Pulicaria_all|DPULI_004391	Pulicaria_all|DPULI_004511
cluster1579	Pulicaria_all|DPULI_036300	Pulicaria_all|DPULI_036307	Pulex_temperature|DAPPUDRAFT_304793
cluster1580	Pulicaria_all|DPULI_017229	Pulicaria_all|DPULI_017245	Pulicaria_all|DPULI_035458
cluster1581	Pulicaria_all|DPULI_024463	Pulicaria_all|DPULI_018691	Pulicaria_all|DPULI_024475
cluster1582	Pulicaria_all|DPULI_012976	Pulicaria_all|DPULI_014012	Pulicaria_all|DPULI_017594
cluster1583	Pulicaria_all|DPULI_005208	Pulicaria_all|DPULI_005207	Pulicaria_all|DPULI_005294
cluster1584	Pulicaria_all|DPULI_006694	Pulicaria_all|DPULI_005485	Pulicaria_all|DPULI_023784
cluster1585	Pulicaria_all|DPULI_037659	Pulicaria_all|DPULI_037662	Pulicaria_all|DPULI_037664
cluster1586	Pulicaria_all|DPULI_032698	Pulicaria_all|DPULI_032702	Pulicaria_all|DPULI_034084
cluster1587	Pulicaria_all|DPULI_000041	Pulicaria_all|DPULI_016580	Pulex_temperature|DAPPUDRAFT_331668
cluster1588	Pulicaria_all|DPULI_005488	Pulicaria_all|DPULI_005489	Pulicaria_all|DPULI_005487
cluster1589	Pulicaria_all|DPULI_019974	Pulicaria_all|DPULI_018882	Pulicaria_all|DPULI_008059
cluster1590	Pulicaria_all|DPULI_033930	Pulicaria_all|DPULI_032816	Pulicaria_all|DPULI_032819
cluster1591	Pulicaria_all|DPULI_001933	Pulicaria_all|DPULI_001895	Pulicaria_all|DPULI_001931
cluster1592	Pulicaria_all|DPULI_009317	Pulicaria_all|DPULI_009314	Pulex_temperature|DAPPUDRAFT_319297
cluster1593	Pulicaria_all|DPULI_035614	Pulicaria_all|DPULI_000417	Pulex_temperature|DAPPUDRAFT_304694
cluster1594	Pulicaria_all|DPULI_036838	Pulicaria_all|DPULI_016947	Pulicaria_all|DPULI_029959
cluster1595	Pulicaria_all|DPULI_009071	Pulicaria_all|DPULI_032713	Pulicaria_all|DPULI_032898
cluster1596	Pulicaria_all|DPULI_030778	Pulicaria_all|DPULI_026335	Pulicaria_all|DPULI_028586
cluster1597	Pulicaria_all|DPULI_028408	Pulicaria_all|DPULI_028366	Pulicaria_all|DPULI_028409
cluster1598	Pulicaria_all|DPULI_000844	Pulicaria_all|DPULI_031932	Pulicaria_all|DPULI_034596
cluster1599	Pulicaria_all|DPULI_033857	Pulicaria_all|DPULI_033862	Pulex_temperature|DAPPUDRAFT_309469
cluster1600	Pulicaria_all|DPULI_018861	Pulicaria_all|DPULI_002722	Pulicaria_all|DPULI_002736
cluster1601	Pulicaria_all|DPULI_006238	Pulicaria_all|DPULI_002405	Pulicaria_all|DPULI_006242
cluster1602	Pulicaria_all|DPULI_014019	Pulicaria_all|DPULI_014017	Pulicaria_all|DPULI_014018
cluster1603	Pulicaria_all|DPULI_000455	Pulicaria_all|DPULI_012144	Pulex_kairomone|hxJGI_V11_105525
cluster1604	Pulicaria_all|DPULI_021905	Pulicaria_all|DPULI_022073	Pulicaria_all|DPULI_036406
cluster1605	Pulicaria_all|DPULI_005452	Pulicaria_all|DPULI_005462	Pulicaria_all|DPULI_005463
cluster1606	Pulicaria_all|DPULI_016660	Pulicaria_all|DPULI_016650	Pulicaria_all|DPULI_016653
cluster1607	Pulicaria_all|DPULI_027445	Pulicaria_all|DPULI_006202	Pulicaria_all|DPULI_024532
cluster1608	Pulicaria_all|DPULI_004799	Pulicaria_all|DPULI_004776	Pulicaria_all|DPULI_034908
cluster1609	Pulicaria_all|DPULI_018499	Pulicaria_all|DPULI_018500	Pulex_temperature|DAPPUDRAFT_97775
cluster1610	Pulicaria_all|DPULI_021230	Pulicaria_all|DPULI_001387	Pulicaria_all|DPULI_001382
cluster1611	Pulicaria_all|DPULI_034913	Pulicaria_all|DPULI_034911	Pulicaria_all|DPULI_034916
cluster1612	Pulicaria_all|DPULI_013975	Pulicaria_all|DPULI_013974	Pulicaria_all|DPULI_022415
cluster1613	Pulicaria_all|DPULI_001023	Pulicaria_all|DPULI_035831	Pulicaria_all|DPULI_035538
cluster1614	Pulicaria_all|DPULI_002843	Pulicaria_all|DPULI_002832	Pulicaria_all|DPULI_002836
cluster1615	Pulicaria_all|DPULI_006986	Pulicaria_all|DPULI_006937	Pulicaria_all|DPULI_006985
cluster1616	Pulicaria_all|DPULI_033109	Pulicaria_all|DPULI_033110	Pulicaria_all|DPULI_033111
cluster1617	Pulicaria_all|DPULI_007716	Pulicaria_all|DPULI_005640	Pulicaria_all|DPULI_005876
cluster1618	Pulicaria_all|DPULI_009879	Pulicaria_all|DPULI_009884	Pulex_temperature|DAPPUDRAFT_114122
cluster1619	Pulicaria_all|DPULI_033113	Pulicaria_all|DPULI_033131	Pulicaria_all|DPULI_035641
cluster1620	Pulicaria_all|DPULI_009556	Pulex_temperature|DAPPUDRAFT_337234	Pulex_temperature|DAPPUDRAFT_226067
cluster1621	Pulicaria_all|DPULI_012715	Pulex_temperature|DAPPUDRAFT_118887	Pulex_temperature|DAPPUDRAFT_272836
cluster1622	Pulicaria_all|DPULI_013985	Pulex_temperature|DAPPUDRAFT_228087	Pulicaria_all|DPULI_013982
cluster1623	Pulicaria_all|DPULI_037061	Pulex_kairomone|hxAUG26rep1s6g180t1	Pulex_temperature|DAPPUDRAFT_127284
cluster1624	Pulicaria_all|DPULI_030530	Pulex_temperature|DAPPUDRAFT_307471	Pulicaria_all|DPULI_030536
cluster1625	Pulicaria_all|DPULI_017507	Pulex_temperature|DAPPUDRAFT_204206	Pulex_temperature|DAPPUDRAFT_303608
cluster1626	Pulicaria_all|DPULI_024391	Pulex_kairomone|NCBI_GNO_120364	Pulex_temperature|DAPPUDRAFT_305346
cluster1627	Pulex_kairomone|DAPPUDRAFT_97163	Pulicaria_all|DPULI_004236	Pulex_temperature|DAPPUDRAFT_325775
cluster1628	Pulicaria_all|DPULI_027233	Pulex_kairomone|NCBI_GNO_920024	Pulex_temperature|DAPPUDRAFT_40449
cluster1629	Pulicaria_all|DPULI_010085	Pulex_kairomone|DAPPUDRAFT_51873	Pulex_temperature|DAPPUDRAFT_51873
cluster1630	Pulicaria_all|DPULI_036207	Pulex_temperature|DAPPUDRAFT_220982	Pulicaria_all|DPULI_036206
cluster1631	Pulicaria_all|DPULI_006040	Pulex_temperature|DAPPUDRAFT_333516	Pulex_temperature|DAPPUDRAFT_117879
cluster1632	Pulicaria_all|DPULI_023793	Pulex_kairomone|DAPPUDRAFT_301837	Pulex_temperature|DAPPUDRAFT_220904
cluster1633	Pulicaria_all|DPULI_037277	Pulex_kairomone|hxAUG25p2s4g113t1	Pulex_temperature|DAPPUDRAFT_92880
cluster1634	Pulicaria_all|DPULI_014594	Pulex_temperature|DAPPUDRAFT_302623	Pulicaria_all|DPULI_014571
cluster1635	Pulicaria_all|DPULI_000402	Pulex_temperature|DAPPUDRAFT_105498	Pulex_temperature|DAPPUDRAFT_225511
cluster1636	Pulicaria_all|DPULI_014443	Pulex_kairomone|hxAUG25s18g143t1	Pulex_temperature|DAPPUDRAFT_241234
cluster1637	Pulicaria_all|DPULI_001820	Pulex_temperature|DAPPUDRAFT_318772	Pulex_temperature|DAPPUDRAFT_340465
cluster1638	Pulicaria_all|DPULI_000819	Pulex_temperature|DAPPUDRAFT_96978	Pulicaria_all|DPULI_000822
cluster1639	Pulicaria_all|DPULI_007875	Pulex_temperature|DAPPUDRAFT_306039	Pulicaria_all|DPULI_006787
cluster1640	Pulicaria_all|DPULI_036499	Pulex_temperature|DAPPUDRAFT_323294	Pulicaria_all|DPULI_036498
cluster1641	Pulicaria_all|DPULI_005114	Pulex_temperature|DAPPUDRAFT_45873	Pulex_temperature|DAPPUDRAFT_313898
cluster1642	Pulicaria_all|DPULI_021570	Pulex_kairomone|hxJGI_V11_95131	Pulex_temperature|DAPPUDRAFT_95131
cluster1643	Pulicaria_all|DPULI_009301	Pulex_kairomone|hxJGI_V11_303665	Pulex_kairomone|hxAUG26us23g64t1
cluster1644	Pulicaria_all|DPULI_007721	Pulicaria_all|DPULI_007713	Pulicaria_all|DPULI_007720
cluster1645	Pulicaria_all|DPULI_003582	Pulicaria_all|DPULI_004282	Pulicaria_all|DPULI_021169
cluster1646	Pulicaria_all|DPULI_025904	Pulicaria_all|DPULI_025893	Pulex_kairomone|hxNCBI_GNO_17204
cluster1647	Pulicaria_all|DPULI_032029	Pulicaria_all|DPULI_032027	Pulicaria_all|DPULI_032032
cluster1648	Pulicaria_all|DPULI_024458	Pulicaria_all|DPULI_025234	Pulicaria_all|DPULI_024609
cluster1649	Pulicaria_all|DPULI_014735	Pulicaria_all|DPULI_014690	Pulicaria_all|DPULI_014726
cluster1650	Pulicaria_all|DPULI_034307	Pulicaria_all|DPULI_004235	Pulicaria_all|DPULI_034310
cluster1651	Pulicaria_all|DPULI_036839	Pulicaria_all|DPULI_016315	Pulicaria_all|DPULI_016948
cluster1652	Pulicaria_all|DPULI_028518	Pulicaria_all|DPULI_022392	Pulicaria_all|DPULI_028530
cluster1653	Pulicaria_all|DPULI_000180	Pulicaria_all|DPULI_000176	Pulex_temperature|DAPPUDRAFT_320591
cluster1654	Pulicaria_all|DPULI_026426	Pulicaria_all|DPULI_026422	Pulex_temperature|DAPPUDRAFT_310092
cluster1655	Pulicaria_all|DPULI_033937	Pulicaria_all|DPULI_032852	Pulicaria_all|DPULI_032855
cluster1656	Pulicaria_all|DPULI_017098	Pulicaria_all|DPULI_017627	Pulicaria_all|DPULI_017634
cluster1657	Pulicaria_all|DPULI_006006	Pulicaria_all|DPULI_011621	Pulicaria_all|DPULI_012455
cluster1658	Pulicaria_all|DPULI_023443	Pulicaria_all|DPULI_030482	Pulicaria_all|DPULI_030491
cluster1659	Pulicaria_all|DPULI_007674	Pulicaria_all|DPULI_022572	Pulicaria_all|DPULI_022637
cluster1660	Pulicaria_all|DPULI_022702	Pulicaria_all|DPULI_010091	Pulicaria_all|DPULI_028726
cluster1661	Pulicaria_all|DPULI_004152	Pulicaria_all|DPULI_004159	Pulex_temperature|DAPPUDRAFT_227229
cluster1662	Pulicaria_all|DPULI_001380	Pulicaria_all|DPULI_001384	Pulicaria_all|DPULI_001386
cluster1663	Pulicaria_all|DPULI_004497	Pulicaria_all|DPULI_020170	Pulicaria_all|DPULI_030107
cluster1664	Pulicaria_all|DPULI_028841	Pulicaria_all|DPULI_028831	Pulicaria_all|DPULI_028833
cluster1665	Pulicaria_all|DPULI_033834	Pulicaria_all|DPULI_033795	Pulicaria_all|DPULI_033796
cluster1666	Pulicaria_all|DPULI_035303	Pulicaria_all|DPULI_017622	Pulicaria_all|DPULI_035310
cluster1667	Pulicaria_all|DPULI_013639	Pulicaria_all|DPULI_011657	Pulicaria_all|DPULI_012052
cluster1668	Pulicaria_all|DPULI_017017	Pulicaria_all|DPULI_022429	Pulex_temperature|DAPPUDRAFT_328479
cluster1669	Pulicaria_all|DPULI_032259	Pulicaria_all|DPULI_032258	Pulicaria_all|DPULI_006126
cluster1670	Pulicaria_all|DPULI_012489	Pulicaria_all|DPULI_012490	Pulicaria_all|DPULI_014052
cluster1671	Pulicaria_all|DPULI_024596	Pulicaria_all|DPULI_004118	Pulicaria_all|DPULI_004125
cluster1672	Pulicaria_all|DPULI_034321	Pulicaria_all|DPULI_034251	Pulicaria_all|DPULI_034323
cluster1673	Pulicaria_all|DPULI_025581	Pulicaria_all|DPULI_025580	Pulex_temperature|DAPPUDRAFT_307230
cluster1674	Pulicaria_all|DPULI_004174	Pulicaria_all|DPULI_004176	Pulicaria_all|DPULI_004187
cluster1675	Pulicaria_all|DPULI_003333	Pulicaria_all|DPULI_003332	Pulicaria_all|DPULI_003337
cluster1676	Pulicaria_all|DPULI_008063	Pulicaria_all|DPULI_031899	Pulicaria_all|DPULI_034635
cluster1677	Pulicaria_all|DPULI_003962	Pulicaria_all|DPULI_004016	Pulex_temperature|DAPPUDRAFT_110143
cluster1678	Pulicaria_all|DPULI_013748	Pulicaria_all|DPULI_013368	Pulicaria_all|DPULI_032722
cluster1679	Pulicaria_all|DPULI_012178	Pulicaria_all|DPULI_026872	Pulicaria_all|DPULI_018066
cluster1680	Pulicaria_all|DPULI_000470	Pulicaria_all|DPULI_006147	Pulicaria_all|DPULI_006159
cluster1681	Pulicaria_all|DPULI_017062	Pulicaria_all|DPULI_017390	Pulicaria_all|DPULI_017405
cluster1682	Pulicaria_all|DPULI_032903	Pulicaria_all|DPULI_018542	Pulicaria_all|DPULI_032717
cluster1683	Pulicaria_all|DPULI_036471	Pulicaria_all|DPULI_036851	Pulicaria_all|DPULI_036852
cluster1684	Pulicaria_all|DPULI_006866	Pulicaria_all|DPULI_006826	Pulicaria_all|DPULI_006846
cluster1685	Pulicaria_all|DPULI_016665	Pulicaria_all|DPULI_026008	Pulicaria_all|DPULI_021359
cluster1686	Pulicaria_all|DPULI_033000	Pulicaria_all|DPULI_034478	Pulicaria_all|DPULI_032999
cluster1687	Pulicaria_all|DPULI_000393	Pulicaria_all|DPULI_000375	Pulicaria_all|DPULI_000394
cluster1688	Pulicaria_all|DPULI_035136	Pulicaria_all|DPULI_034765	Pulicaria_all|DPULI_035135
cluster1689	Pulicaria_all|DPULI_028263	Pulicaria_all|DPULI_028138	Pulex_temperature|DAPPUDRAFT_128869
cluster1690	Pulicaria_all|DPULI_023486	Pulicaria_all|DPULI_026853	Pulex_temperature|DAPPUDRAFT_309336
cluster1691	Pulicaria_all|DPULI_003395	Pulicaria_all|DPULI_003394	Pulicaria_all|DPULI_003396
cluster1692	Pulicaria_all|DPULI_036739	Pulicaria_all|DPULI_002167	Pulicaria_all|DPULI_007006
cluster1693	Pulicaria_all|DPULI_014719	Pulicaria_all|DPULI_014684	Pulicaria_all|DPULI_014683
cluster1694	Pulicaria_all|DPULI_002842	Pulicaria_all|DPULI_002831	Pulicaria_all|DPULI_002835
cluster1695	Pulicaria_all|DPULI_014374	Pulicaria_all|DPULI_024470	Pulicaria_all|DPULI_024471
cluster1696	Pulicaria_all|DPULI_025945	Pulicaria_all|DPULI_025932	Pulex_temperature|DAPPUDRAFT_105556
cluster1697	Pulicaria_all|DPULI_033679	Pulicaria_all|DPULI_026528	Pulex_temperature|DAPPUDRAFT_105750
cluster1698	Pulicaria_all|DPULI_027436	Pulicaria_all|DPULI_027447	Pulex_temperature|DAPPUDRAFT_242223
cluster1699	Pulicaria_all|DPULI_037379	Pulicaria_all|DPULI_037377	Pulex_kairomone|hxNCBI_GNO_314414
cluster1700	Pulicaria_all|DPULI_035653	Pulicaria_all|DPULI_018035	Pulicaria_all|DPULI_007429
cluster1701	Pulicaria_all|DPULI_025532	Pulicaria_all|DPULI_034546	Pulex_temperature|DAPPUDRAFT_315109
cluster1702	Pulicaria_all|DPULI_014852	Pulicaria_all|DPULI_014842	Pulex_temperature|DAPPUDRAFT_302559
cluster1703	Pulicaria_all|DPULI_013878	Pulicaria_all|DPULI_013894	Pulex_temperature|DAPPUDRAFT_249060
cluster1704	Pulicaria_all|DPULI_018100	Pulicaria_all|DPULI_018102	Pulicaria_all|DPULI_018103
cluster1705	Pulicaria_all|DPULI_035829	Pulicaria_all|DPULI_035823	Pulicaria_all|DPULI_035824
cluster1706	Pulicaria_all|DPULI_003856	Pulicaria_all|DPULI_000003	Pulex_temperature|DAPPUDRAFT_341230
cluster1707	Pulicaria_all|DPULI_011904	Pulicaria_all|DPULI_011903	Pulicaria_all|DPULI_011905
cluster1708	Pulicaria_all|DPULI_014163	Pulicaria_all|DPULI_014164	Pulicaria_all|DPULI_014547
cluster1709	Pulicaria_all|DPULI_020476	Pulicaria_all|DPULI_002794	Pulicaria_all|DPULI_020479
cluster1710	Pulicaria_all|DPULI_027892	Pulicaria_all|DPULI_006997	Pulicaria_all|DPULI_027871
cluster1711	Pulicaria_all|DPULI_003976	Pulicaria_all|DPULI_004006	Pulex_kairomone|DAPPUDRAFT_330178
cluster1712	Pulicaria_all|DPULI_014452	Pulicaria_all|DPULI_020681	Pulicaria_all|DPULI_014453
cluster1713	Pulicaria_all|DPULI_018347	Pulicaria_all|DPULI_018336	Pulex_temperature|DAPPUDRAFT_243579
cluster1714	Pulicaria_all|DPULI_018698	Pulicaria_all|DPULI_023894	Pulex_temperature|DAPPUDRAFT_301127
cluster1715	Pulicaria_all|DPULI_002770	Pulicaria_all|DPULI_003242	Pulicaria_all|DPULI_022551
cluster1716	Pulicaria_all|DPULI_028582	Pulicaria_all|DPULI_029095	Pulex_temperature|DAPPUDRAFT_264843
cluster1717	Pulicaria_all|DPULI_004491	Pulicaria_all|DPULI_004384	Pulicaria_all|DPULI_004625
cluster1718	Pulicaria_all|DPULI_003733	Pulicaria_all|DPULI_003476	Pulicaria_all|DPULI_003478
cluster1719	Pulicaria_all|DPULI_035833	Pulicaria_all|DPULI_035840	Pulicaria_all|DPULI_036392
cluster1720	Pulicaria_all|DPULI_004866	Pulicaria_all|DPULI_004898	Pulicaria_all|DPULI_004865
cluster1721	Pulicaria_all|DPULI_031543	Pulicaria_all|DPULI_031500	Pulicaria_all|DPULI_032975
cluster1722	Pulicaria_all|DPULI_001694	Pulicaria_all|DPULI_014583	Pulicaria_all|DPULI_001695
cluster1723	Pulicaria_all|DPULI_012602	Pulicaria_all|DPULI_022265	Pulex_temperature|DAPPUDRAFT_269007
cluster1724	Pulicaria_all|DPULI_003807	Pulicaria_all|DPULI_003835	Pulex_temperature|DAPPUDRAFT_306869
cluster1725	Pulicaria_all|DPULI_004033	Pulicaria_all|DPULI_025944	Pulicaria_all|DPULI_033384
cluster1726	Pulicaria_all|DPULI_037669	Pulicaria_all|DPULI_033676	Pulex_temperature|DAPPUDRAFT_340542
cluster1727	Pulicaria_all|DPULI_030397	Pulicaria_all|DPULI_030374	Pulicaria_all|DPULI_030377
cluster1728	Pulicaria_all|DPULI_036002	Pulicaria_all|DPULI_035749	Pulicaria_all|DPULI_011980
cluster1729	Pulicaria_all|DPULI_023813	Pulicaria_all|DPULI_023812	Pulicaria_all|DPULI_023810
cluster1730	Pulicaria_all|DPULI_013785	Pulicaria_all|DPULI_013762	Pulicaria_all|DPULI_014221
cluster1731	Pulicaria_all|DPULI_006317	Pulicaria_all|DPULI_028246	Pulicaria_all|DPULI_036348
cluster1732	Pulicaria_all|DPULI_018556	Pulicaria_all|DPULI_018553	Pulicaria_all|DPULI_018557
cluster1733	Pulicaria_all|DPULI_006141	Pulicaria_all|DPULI_000475	Pulicaria_all|DPULI_006153
cluster1734	Pulicaria_all|DPULI_020325	Pulicaria_all|DPULI_017907	Pulicaria_all|DPULI_017908
cluster1735	Pulicaria_all|DPULI_007815	Pulicaria_all|DPULI_000761	Pulicaria_all|DPULI_000842
cluster1736	Pulicaria_all|DPULI_003904	Pulicaria_all|DPULI_003912	Pulex_temperature|DAPPUDRAFT_316212
cluster1737	Pulicaria_all|DPULI_021335	Pulicaria_all|DPULI_021245	Pulicaria_all|DPULI_021303
cluster1738	Pulicaria_all|DPULI_022841	Pulicaria_all|DPULI_019874	Pulicaria_all|DPULI_022836
cluster1739	Pulicaria_all|DPULI_014522	Pulicaria_all|DPULI_014526	Pulicaria_all|DPULI_014528
cluster1740	Pulicaria_all|DPULI_022468	Pulicaria_all|DPULI_022422	Pulicaria_all|DPULI_022474
cluster1741	Pulicaria_all|DPULI_012394	Pulicaria_all|DPULI_014715	Pulicaria_all|DPULI_012393
cluster1742	Pulicaria_all|DPULI_010140	Pulicaria_all|DPULI_000192	Pulicaria_all|DPULI_000207
cluster1743	Pulicaria_all|DPULI_014848	Pulicaria_all|DPULI_014796	Pulicaria_all|DPULI_025958
cluster1744	Pulicaria_all|DPULI_018617	Pulicaria_all|DPULI_014243	Pulicaria_all|DPULI_018900
cluster1745	Pulicaria_all|DPULI_000372	Pulicaria_all|DPULI_000389	Pulicaria_all|DPULI_000390
cluster1746	Pulicaria_all|DPULI_000053	Pulicaria_all|DPULI_000060	Pulicaria_all|DPULI_000069
cluster1747	Pulicaria_all|DPULI_035517	Pulicaria_all|DPULI_009478	Pulicaria_all|DPULI_035516
cluster1748	Pulicaria_all|DPULI_003985	Pulicaria_all|DPULI_003983	Pulicaria_all|DPULI_003987
cluster1749	Pulicaria_all|DPULI_003544	Pulicaria_all|DPULI_003541	Pulicaria_all|DPULI_003542
cluster1750	Pulicaria_all|DPULI_003330	Pulicaria_all|DPULI_003328	Pulex_temperature|DAPPUDRAFT_301162
cluster1751	Pulicaria_all|DPULI_014587	Pulicaria_all|DPULI_014558	Pulicaria_all|DPULI_014599
cluster1752	Pulicaria_all|DPULI_000676	Pulicaria_all|DPULI_000653	Pulicaria_all|DPULI_000679
cluster1753	Pulicaria_all|DPULI_034245	Pulicaria_all|DPULI_003013	Pulicaria_all|DPULI_009346
cluster1754	Pulicaria_all|DPULI_013084	Pulicaria_all|DPULI_011608	Pulicaria_all|DPULI_035539
cluster1755	Pulicaria_all|DPULI_001381	Pulicaria_all|DPULI_001366	Pulicaria_all|DPULI_001379
cluster1756	Pulicaria_all|DPULI_028333	Pulicaria_all|DPULI_027379	Pulex_temperature|DAPPUDRAFT_242283
cluster1757	Pulicaria_all|DPULI_022310	Pulicaria_all|DPULI_011735	Pulicaria_all|DPULI_022311
cluster1758	Pulicaria_all|DPULI_004252	Pulicaria_all|DPULI_004263	Pulicaria_all|DPULI_004251
cluster1759	Pulicaria_all|DPULI_002618	Pulicaria_all|DPULI_003928	Pulicaria_all|DPULI_014664
cluster1760	Pulicaria_all|DPULI_028777	Pulicaria_all|DPULI_028793	Pulex_temperature|DAPPUDRAFT_302134
cluster1761	Pulicaria_all|DPULI_003359	Pulicaria_all|DPULI_003368	Pulex_temperature|DAPPUDRAFT_302457
cluster1762	Pulicaria_all|DPULI_014409	Pulicaria_all|DPULI_014412	Pulicaria_all|DPULI_014411
cluster1763	Pulicaria_all|DPULI_005884	Pulicaria_all|DPULI_005873	Pulicaria_all|DPULI_006014
cluster1764	Pulicaria_all|DPULI_005551	Pulicaria_all|DPULI_005554	Pulicaria_all|DPULI_005555
cluster1765	Pulicaria_all|DPULI_022804	Pulicaria_all|DPULI_007528	Pulicaria_all|DPULI_022803
cluster1766	Pulicaria_all|DPULI_009347	Pulicaria_all|DPULI_003014	Pulicaria_all|DPULI_003015
cluster1767	Pulicaria_all|DPULI_007164	Pulicaria_all|DPULI_025795	Pulicaria_all|DPULI_025761
cluster1768	Pulicaria_all|DPULI_002665	Pulicaria_all|DPULI_002661	Pulicaria_all|DPULI_002663
cluster1769	Pulicaria_all|DPULI_024418	Pulicaria_all|DPULI_006660	Pulicaria_all|DPULI_020461
cluster1770	Pulicaria_all|DPULI_024905	Pulicaria_all|DPULI_024903	Pulicaria_all|DPULI_024909
cluster1771	Pulicaria_all|DPULI_014020	Pulicaria_all|DPULI_007883	Pulicaria_all|DPULI_007884
cluster1772	Pulicaria_all|DPULI_001166	Pulicaria_all|DPULI_001167	Pulicaria_all|DPULI_001184
cluster1773	Pulicaria_all|DPULI_000253	Pulicaria_all|DPULI_000258	Pulicaria_all|DPULI_000264
cluster1774	Pulicaria_all|DPULI_031541	Pulicaria_all|DPULI_021345	Pulicaria_all|DPULI_028294
cluster1775	Pulicaria_all|DPULI_035476	Pulicaria_all|DPULI_018700	Pulicaria_all|DPULI_023888
cluster1776	Pulicaria_all|DPULI_033724	Pulicaria_all|DPULI_009449	Pulicaria_all|DPULI_031683
cluster1777	Pulicaria_all|DPULI_005769	Pulicaria_all|DPULI_005770	Pulicaria_all|DPULI_005768
cluster1778	Pulicaria_all|DPULI_012788	Pulicaria_all|DPULI_012568	Pulicaria_all|DPULI_012796
cluster1779	Pulicaria_all|DPULI_031317	Pulicaria_all|DPULI_018390	Pulicaria_all|DPULI_031319
cluster1780	Pulicaria_all|DPULI_026904	Pulicaria_all|DPULI_009765	Pulicaria_all|DPULI_009768
cluster1781	Pulicaria_all|DPULI_011865	Pulicaria_all|DPULI_011859	Pulex_temperature|DAPPUDRAFT_339477
cluster1782	Pulicaria_all|DPULI_002642	Pulicaria_all|DPULI_002645	Pulicaria_all|DPULI_002651
cluster1783	Pulicaria_all|DPULI_016779	Pulicaria_all|DPULI_016778	Pulicaria_all|DPULI_018041
cluster1784	Pulicaria_all|DPULI_000530	Pulicaria_all|DPULI_000554	Pulicaria_all|DPULI_026432
cluster1785	Pulicaria_all|DPULI_024065	Pulicaria_all|DPULI_014465	Pulicaria_all|DPULI_014466
cluster1786	Pulicaria_all|DPULI_034476	Pulicaria_all|DPULI_033002	Pulicaria_all|DPULI_033003
cluster1787	Pulicaria_all|DPULI_012195	Pulicaria_all|DPULI_012194	Pulex_temperature|DAPPUDRAFT_42461
cluster1788	Pulicaria_all|DPULI_032682	Pulicaria_all|DPULI_032688	Pulicaria_all|DPULI_033981
cluster1789	Pulicaria_all|DPULI_022061	Pulicaria_all|DPULI_017739	Pulicaria_all|DPULI_034927
cluster1790	Pulicaria_all|DPULI_034096	Pulicaria_all|DPULI_034097	Pulicaria_all|DPULI_034098
cluster1791	Pulicaria_all|DPULI_014718	Pulicaria_all|DPULI_008895	Pulicaria_all|DPULI_013904
cluster1792	Pulicaria_all|DPULI_030550	Pulicaria_all|DPULI_030527	Pulicaria_all|DPULI_030639
cluster1793	Pulicaria_all|DPULI_017329	Pulicaria_all|DPULI_017365	Pulex_temperature|DAPPUDRAFT_251182
cluster1794	Pulicaria_all|DPULI_012333	Pulicaria_all|DPULI_001090	Pulicaria_all|DPULI_012326
cluster1795	Pulicaria_all|DPULI_022779	Pulicaria_all|DPULI_035209	Pulex_temperature|DAPPUDRAFT_8458
cluster1796	Pulicaria_all|DPULI_027363	Pulicaria_all|DPULI_027364	Pulicaria_all|DPULI_027365
cluster1797	Pulicaria_all|DPULI_003040	Pulicaria_all|DPULI_005848	Pulicaria_all|DPULI_005905
cluster1798	Pulicaria_all|DPULI_022159	Pulicaria_all|DPULI_022153	Pulex_temperature|DAPPUDRAFT_336765
cluster1799	Pulicaria_all|DPULI_018650	Pulicaria_all|DPULI_018648	Pulex_temperature|DAPPUDRAFT_307863
cluster1800	Pulicaria_all|DPULI_012592	Pulicaria_all|DPULI_012590	Pulicaria_all|DPULI_012591
cluster1801	Pulicaria_all|DPULI_001893	Pulicaria_all|DPULI_009603	Pulicaria_all|DPULI_013841
cluster1802	Pulicaria_all|DPULI_005308	Pulicaria_all|DPULI_018724	Pulex_temperature|DAPPUDRAFT_300339
cluster1803	Pulicaria_all|DPULI_035275	Pulicaria_all|DPULI_006275	Pulicaria_all|DPULI_032525
cluster1804	Pulicaria_all|DPULI_002574	Pulicaria_all|DPULI_002583	Pulex_temperature|DAPPUDRAFT_107323
cluster1805	Pulicaria_all|DPULI_031659	Pulicaria_all|DPULI_031266	Pulicaria_all|DPULI_031267
cluster1806	Pulicaria_all|DPULI_036599	Pulicaria_all|DPULI_036593	Pulicaria_all|DPULI_036600
cluster1807	Pulicaria_all|DPULI_005429	Pulicaria_all|DPULI_005428	Pulicaria_all|DPULI_005427
cluster1808	Pulicaria_all|DPULI_031919	Pulicaria_all|DPULI_018021	Pulicaria_all|DPULI_031917
cluster1809	Pulicaria_all|DPULI_000847	Pulicaria_all|DPULI_022231	Pulicaria_all|DPULI_035167
cluster1810	Pulicaria_all|DPULI_031702	Pulicaria_all|DPULI_004647	Pulicaria_all|DPULI_031730
cluster1811	Pulicaria_all|DPULI_002480	Pulicaria_all|DPULI_028344	Pulicaria_all|DPULI_037478
cluster1812	Pulicaria_all|DPULI_003171	Pulicaria_all|DPULI_002537	Pulicaria_all|DPULI_003172
cluster1813	Pulicaria_all|DPULI_025526	Pulicaria_all|DPULI_023779	Pulex_temperature|DAPPUDRAFT_100474
cluster1814	Pulicaria_all|DPULI_001323	Pulicaria_all|DPULI_001311	Pulex_temperature|DAPPUDRAFT_43767
cluster1815	Pulicaria_all|DPULI_005638	Pulicaria_all|DPULI_005635	Pulex_temperature|DAPPUDRAFT_325959
cluster1816	Pulicaria_all|DPULI_032677	Pulicaria_all|DPULI_016974	Pulex_temperature|DAPPUDRAFT_245843
cluster1817	Pulicaria_all|DPULI_003367	Pulicaria_all|DPULI_003377	Pulex_kairomone|hxAUG25s17g409t1
cluster1818	Pulicaria_all|DPULI_013807	Pulicaria_all|DPULI_012479	Pulicaria_all|DPULI_014214
cluster1819	Pulicaria_all|DPULI_023658	Pulicaria_all|DPULI_009017	Pulicaria_all|DPULI_023661
cluster1820	Pulicaria_all|DPULI_033942	Pulicaria_all|DPULI_032476	Pulicaria_all|DPULI_032482
cluster1821	Pulicaria_all|DPULI_025855	Pulicaria_all|DPULI_025814	Pulicaria_all|DPULI_025854
cluster1822	Pulicaria_all|DPULI_000524	Pulicaria_all|DPULI_000559	Pulex_kairomone|hxAUG26rep2s6g96t1
cluster1823	Pulicaria_all|DPULI_027188	Pulicaria_all|DPULI_005502	Pulicaria_all|DPULI_013692
cluster1824	Pulicaria_all|DPULI_017816	Pulicaria_all|DPULI_017814	Pulicaria_all|DPULI_017815
cluster1825	Pulicaria_all|DPULI_009828	Pulicaria_all|DPULI_009491	Pulicaria_all|DPULI_018222
cluster1826	Pulicaria_all|DPULI_014385	Pulicaria_all|DPULI_014496	Pulex_kairomone|hxAUG26us18g83t1
cluster1827	Pulicaria_all|DPULI_026846	Pulicaria_all|DPULI_026845	Pulex_temperature|DAPPUDRAFT_252056
cluster1828	Pulicaria_all|DPULI_003166	Pulicaria_all|DPULI_003165	Pulicaria_all|DPULI_012311
cluster1829	Pulicaria_all|DPULI_006355	Pulicaria_all|DPULI_005292	Pulicaria_all|DPULI_006354
cluster1830	Pulicaria_all|DPULI_016264	Pulicaria_all|DPULI_019041	Pulex_temperature|DAPPUDRAFT_229417
cluster1831	Pulicaria_all|DPULI_036470	Pulicaria_all|DPULI_032733	Pulicaria_all|DPULI_025937
cluster1832	Pulicaria_all|DPULI_005136	Pulicaria_all|DPULI_005146	Pulicaria_all|DPULI_005162
cluster1833	Pulicaria_all|DPULI_030414	Pulicaria_all|DPULI_030417	Pulex_temperature|DAPPUDRAFT_308787
cluster1834	Pulicaria_all|DPULI_014204	Pulicaria_all|DPULI_014193	Pulicaria_all|DPULI_024174
cluster1835	Pulicaria_all|DPULI_007085	Pulicaria_all|DPULI_007084	Pulex_temperature|DAPPUDRAFT_245123
cluster1836	Pulicaria_all|DPULI_005141	Pulicaria_all|DPULI_004379	Pulicaria_all|DPULI_005132
cluster1837	Pulicaria_all|DPULI_004850	Pulicaria_all|DPULI_022169	Pulex_temperature|DAPPUDRAFT_306739
cluster1838	Pulicaria_all|DPULI_006651	Pulicaria_all|DPULI_002136	Pulicaria_all|DPULI_002138
cluster1839	Pulicaria_all|DPULI_012148	Pulicaria_all|DPULI_012149	Pulicaria_all|DPULI_024193
cluster1840	Pulicaria_all|DPULI_009570	Pulicaria_all|DPULI_005477	Pulicaria_all|DPULI_007296
cluster1841	Pulicaria_all|DPULI_030277	Pulicaria_all|DPULI_028231	Pulicaria_all|DPULI_028232
cluster1842	Pulicaria_all|DPULI_009641	Pulicaria_all|DPULI_033341	Pulicaria_all|DPULI_033804
cluster1843	Pulicaria_all|DPULI_013123	Pulicaria_all|DPULI_013392	Pulicaria_all|DPULI_013399
cluster1844	Pulicaria_all|DPULI_001199	Pulicaria_all|DPULI_030919	Pulicaria_all|DPULI_007931
cluster1845	Pulicaria_all|DPULI_003161	Pulicaria_all|DPULI_003549	Pulicaria_all|DPULI_003608
cluster1846	Pulicaria_all|DPULI_023892	Pulicaria_all|DPULI_017067	Pulex_temperature|DAPPUDRAFT_113627
cluster1847	Pulicaria_all|DPULI_014070	Pulicaria_all|DPULI_014081	Pulex_temperature|DAPPUDRAFT_55135
cluster1848	Pulicaria_all|DPULI_013931	Pulicaria_all|DPULI_013937	Pulicaria_all|DPULI_013955
cluster1849	Pulicaria_all|DPULI_012472	Pulicaria_all|DPULI_014206	Pulicaria_all|DPULI_016301
cluster1850	Pulicaria_all|DPULI_025847	Pulicaria_all|DPULI_025807	Pulex_temperature|DAPPUDRAFT_328086
cluster1851	Pulicaria_all|DPULI_003018	Pulicaria_all|DPULI_009348	Pulicaria_all|DPULI_003017
cluster1852	Pulicaria_all|DPULI_009378	Pulicaria_all|DPULI_003252	Pulicaria_all|DPULI_003304
cluster1853	Pulicaria_all|DPULI_000222	Pulicaria_all|DPULI_000137	Pulex_temperature|DAPPUDRAFT_246486
cluster1854	Pulicaria_all|DPULI_028341	Pulicaria_all|DPULI_016735	Pulicaria_all|DPULI_030804
cluster1855	Pulicaria_all|DPULI_023681	Pulicaria_all|DPULI_023668	Pulex_temperature|DAPPUDRAFT_48023
cluster1856	Pulicaria_all|DPULI_034512	Pulicaria_all|DPULI_036448	Pulicaria_all|DPULI_034036
cluster1857	Pulicaria_all|DPULI_000742	Pulicaria_all|DPULI_000738	Pulex_temperature|DAPPUDRAFT_308869
cluster1858	Pulicaria_all|DPULI_012007	Pulicaria_all|DPULI_032469	Pulicaria_all|DPULI_022619
cluster1859	Pulicaria_all|DPULI_012279	Pulicaria_all|DPULI_005402	Pulicaria_all|DPULI_024948
cluster1860	Pulicaria_all|DPULI_004122	Pulicaria_all|DPULI_004114	Pulicaria_all|DPULI_004206
cluster1861	Pulicaria_all|DPULI_004349	Pulicaria_all|DPULI_011696	Pulicaria_all|DPULI_022598
cluster1862	Pulicaria_all|DPULI_001611	Pulicaria_all|DPULI_012974	Pulicaria_all|DPULI_035255
cluster1863	Pulicaria_all|DPULI_023901	Pulicaria_all|DPULI_005687	Pulicaria_all|DPULI_027313
cluster1864	Pulicaria_all|DPULI_014896	Pulicaria_all|DPULI_014809	Pulicaria_all|DPULI_014906
cluster1865	Pulicaria_all|DPULI_009341	Pulicaria_all|DPULI_019931	Pulicaria_all|DPULI_035631
cluster1866	Pulicaria_all|DPULI_030005	Pulicaria_all|DPULI_010173	Pulex_temperature|DAPPUDRAFT_325439
cluster1867	Pulicaria_all|DPULI_005300	Pulicaria_all|DPULI_004687	Pulicaria_all|DPULI_004717
cluster1868	Pulicaria_all|DPULI_002587	Pulicaria_all|DPULI_002571	Pulicaria_all|DPULI_005458
cluster1869	Pulicaria_all|DPULI_003177	Pulicaria_all|DPULI_033747	Pulex_temperature|DAPPUDRAFT_122928
cluster1870	Pulicaria_all|DPULI_033910	Pulicaria_all|DPULI_021725	Pulex_temperature|DAPPUDRAFT_258395
cluster1871	Pulicaria_all|DPULI_030123	Pulicaria_all|DPULI_030213	Pulex_kairomone|hxAUG25s86g124t1
cluster1872	Pulicaria_all|DPULI_013102	Pulicaria_all|DPULI_009576	Pulicaria_all|DPULI_013116
cluster1873	Pulicaria_all|DPULI_002107	Pulicaria_all|DPULI_033259	Pulex_temperature|DAPPUDRAFT_229988
cluster1874	Pulicaria_all|DPULI_028847	Pulicaria_all|DPULI_028846	Pulex_temperature|DAPPUDRAFT_240475
cluster1875	Pulicaria_all|DPULI_032892	Pulicaria_all|DPULI_036514	Pulicaria_all|DPULI_034050
cluster1876	Pulicaria_all|DPULI_009168	Pulicaria_all|DPULI_009106	Pulicaria_all|DPULI_009169
cluster1877	Pulicaria_all|DPULI_012847	Pulicaria_all|DPULI_025215	Pulicaria_all|DPULI_025216
cluster1878	Pulicaria_all|DPULI_005700	Pulicaria_all|DPULI_032080	Pulicaria_all|DPULI_025593
cluster1879	Pulicaria_all|DPULI_002868	Pulicaria_all|DPULI_002854	Pulicaria_all|DPULI_002869
cluster1880	Pulicaria_all|DPULI_034564	Pulicaria_all|DPULI_034567	Pulex_temperature|DAPPUDRAFT_47520
cluster1881	Pulicaria_all|DPULI_025069	Pulicaria_all|DPULI_008925	Pulicaria_all|DPULI_017066
cluster1882	Pulicaria_all|DPULI_037623	Pulicaria_all|DPULI_037169	Pulex_temperature|DAPPUDRAFT_266840
cluster1883	Pulicaria_all|DPULI_029044	Pulex_temperature|DAPPUDRAFT_94544	Pulex_temperature|DAPPUDRAFT_303582
cluster1884	Pulicaria_all|DPULI_028539	Pulex_temperature|DAPPUDRAFT_303483	Pulex_temperature|DAPPUDRAFT_231816
cluster1885	Pulicaria_all|DPULI_011837	Pulex_kairomone|hxNCBI_GNO_378394	Pulex_temperature|DAPPUDRAFT_239163
cluster1886	Pulicaria_all|DPULI_000784	Pulex_temperature|DAPPUDRAFT_335942	Pulex_temperature|DAPPUDRAFT_308882
cluster1887	Pulicaria_all|DPULI_037049	Pulex_kairomone|hxAUG26up1s3g5t1	Pulicaria_all|DPULI_037738
cluster1888	Pulicaria_all|DPULI_028703	Pulex_kairomone|hxAUG26res16g232t1	Pulex_temperature|DAPPUDRAFT_335675
cluster1889	Pulicaria_all|DPULI_024350	Pulex_temperature|DAPPUDRAFT_233281	Pulex_temperature|DAPPUDRAFT_233108
cluster1890	Pulicaria_all|DPULI_005201	Pulex_temperature|DAPPUDRAFT_300228	Pulex_temperature|DAPPUDRAFT_267644
cluster1891	Pulicaria_all|DPULI_014708	Pulex_temperature|DAPPUDRAFT_302568	Pulicaria_all|DPULI_014749
cluster1892	Pulicaria_all|DPULI_011636	Pulex_temperature|DAPPUDRAFT_317978	Pulex_temperature|DAPPUDRAFT_102795
cluster1893	Pulicaria_all|DPULI_000054	Pulex_temperature|DAPPUDRAFT_320538	Pulex_temperature|DAPPUDRAFT_105321
cluster1894	Pulicaria_all|DPULI_000135	Pulex_temperature|DAPPUDRAFT_246431	Pulex_temperature|DAPPUDRAFT_246418
cluster1895	Pulicaria_all|DPULI_012133	Pulex_temperature|DAPPUDRAFT_331138	Pulex_temperature|DAPPUDRAFT_245636
cluster1896	Pulicaria_all|DPULI_011832	Pulex_kairomone|NCBI_GNO_356774	Pulex_kairomone|DAPPUDRAFT_1839
cluster1897	Pulicaria_all|DPULI_002700	Pulex_kairomone|DAPPUDRAFT_227614	Pulex_temperature|DAPPUDRAFT_227614
cluster1898	Pulicaria_all|DPULI_025682	Pulex_kairomone|NCBI_GNO_254464	Pulex_temperature|DAPPUDRAFT_53919
cluster1899	Pulicaria_all|DPULI_012630	Pulex_temperature|DAPPUDRAFT_311292	Pulicaria_all|DPULI_012713
cluster1900	Pulicaria_all|DPULI_032087	Pulex_temperature|DAPPUDRAFT_304863	Pulex_temperature|DAPPUDRAFT_300008
cluster1901	Pulicaria_all|DPULI_018697	Pulex_temperature|DAPPUDRAFT_104526	Pulex_temperature|DAPPUDRAFT_323781
cluster1902	Pulicaria_all|DPULI_025533	Pulex_temperature|DAPPUDRAFT_99923	Pulex_temperature|DAPPUDRAFT_223102
cluster1903	Pulicaria_all|DPULI_001474	Pulex_temperature|DAPPUDRAFT_112139	Pulex_temperature|DAPPUDRAFT_120687
cluster1904	Pulicaria_all|DPULI_030531	Pulex_kairomone|hxNCBI_GNO_130484	Pulex_temperature|DAPPUDRAFT_252199
cluster1905	Pulicaria_all|DPULI_027676	Pulex_temperature|DAPPUDRAFT_312486	Pulex_kairomone|hxJGI_V11_223070
cluster1906	Pulex_kairomone|hxAUG25p1s12g300t1	Pulex_kairomone|hxAUG26up1s12g197t1	Pulicaria_all|DPULI_024423
cluster1907	Pulex_kairomone|hxJGI_V11_300583	Pulex_kairomone|hxAUG25p2s3g193t1	Pulicaria_all|DPULI_036201
cluster1908	Pulex_temperature|DAPPUDRAFT_104684	Pulex_temperature|DAPPUDRAFT_318931	Pulex_temperature|DAPPUDRAFT_319858
cluster1909	Pulex_temperature|DAPPUDRAFT_108322	Pulex_temperature|DAPPUDRAFT_270375	Pulex_temperature|DAPPUDRAFT_335881
cluster1910	Pulex_temperature|DAPPUDRAFT_113350	Pulex_temperature|DAPPUDRAFT_114815	Pulex_temperature|DAPPUDRAFT_117349
cluster1911	Pulex_temperature|DAPPUDRAFT_113800	Pulex_temperature|DAPPUDRAFT_228655	Pulicaria_all|DPULI_013302
cluster1912	Pulex_temperature|DAPPUDRAFT_114984	Pulex_temperature|DAPPUDRAFT_115448	Pulex_temperature|DAPPUDRAFT_274660
cluster1913	Pulex_temperature|DAPPUDRAFT_119476	Pulex_temperature|DAPPUDRAFT_238567	Pulex_temperature|DAPPUDRAFT_267368
cluster1914	Pulex_temperature|DAPPUDRAFT_232091	Pulex_temperature|DAPPUDRAFT_234110	Pulex_temperature|DAPPUDRAFT_234111
cluster1915	Pulex_temperature|DAPPUDRAFT_236376	Pulex_temperature|DAPPUDRAFT_245913	Pulicaria_all|DPULI_005438
cluster1916	Pulex_temperature|DAPPUDRAFT_238647	Pulex_temperature|DAPPUDRAFT_238652	Pulex_temperature|DAPPUDRAFT_238660
cluster1917	Pulex_temperature|DAPPUDRAFT_247900	Pulex_temperature|DAPPUDRAFT_247930	Pulicaria_all|DPULI_033714
cluster1918	Pulex_temperature|DAPPUDRAFT_255753	Pulex_temperature|DAPPUDRAFT_268528	Pulicaria_all|DPULI_001938
cluster1919	Pulex_temperature|DAPPUDRAFT_275810	Pulex_temperature|DAPPUDRAFT_336095	Pulicaria_all|DPULI_016521
cluster1920	Pulex_temperature|DAPPUDRAFT_302567	Pulex_temperature|DAPPUDRAFT_307408	Pulicaria_all|DPULI_037336
cluster1921	Pulex_temperature|DAPPUDRAFT_303382	Pulex_temperature|DAPPUDRAFT_334565	Pulex_temperature|DAPPUDRAFT_59120
cluster1922	Pulicaria_all|DPULI_027605	Pulicaria_all|DPULI_027518	Pulex_temperature|DAPPUDRAFT_329286
cluster1923	Pulicaria_all|DPULI_027376	Pulicaria_all|DPULI_026702	Pulicaria_all|DPULI_027377
cluster1924	Pulicaria_all|DPULI_024468	Pulicaria_all|DPULI_024480	Pulex_temperature|DAPPUDRAFT_99673
cluster1925	Pulicaria_all|DPULI_027611	Pulicaria_all|DPULI_027533	Pulicaria_all|DPULI_032160
cluster1926	Pulicaria_all|DPULI_025885	Pulicaria_all|DPULI_025880	Pulicaria_all|DPULI_025884
cluster1927	Pulicaria_all|DPULI_000012	Pulicaria_all|DPULI_000008	Pulex_temperature|DAPPUDRAFT_319133
cluster1928	Pulicaria_all|DPULI_036823	Pulicaria_all|DPULI_036818	Pulicaria_all|DPULI_036844
cluster1929	Pulicaria_all|DPULI_031778	Pulicaria_all|DPULI_017891	Pulex_temperature|DAPPUDRAFT_333033
cluster1930	Pulicaria_all|DPULI_009294	Pulicaria_all|DPULI_017807	Pulex_temperature|DAPPUDRAFT_117437
cluster1931	Pulicaria_all|DPULI_018913	Pulicaria_all|DPULI_023643	Pulex_temperature|DAPPUDRAFT_19746
cluster1932	Pulicaria_all|DPULI_016285	Pulicaria_all|DPULI_016280	Pulex_temperature|DAPPUDRAFT_332214
cluster1933	Pulicaria_all|DPULI_014254	Pulicaria_all|DPULI_014225	Pulex_kairomone|hxAUG26res142g134t1
cluster1934	Pulicaria_all|DPULI_001241	Pulicaria_all|DPULI_001237	Pulex_temperature|DAPPUDRAFT_316941
cluster1935	Pulicaria_all|DPULI_002809	Pulicaria_all|DPULI_002807	Pulex_temperature|DAPPUDRAFT_328158
cluster1936	Pulicaria_all|DPULI_014484	Pulicaria_all|DPULI_034423	Pulicaria_all|DPULI_034425
cluster1937	Pulicaria_all|DPULI_037492	Pulicaria_all|DPULI_037739	Pulex_temperature|DAPPUDRAFT_330964
cluster1938	Pulicaria_all|DPULI_027664	Pulicaria_all|DPULI_027663	Pulicaria_all|DPULI_027668
cluster1939	Pulicaria_all|DPULI_016738	Pulicaria_all|DPULI_016729	Pulicaria_all|DPULI_026915
cluster1940	Pulicaria_all|DPULI_004170	Pulicaria_all|DPULI_004184	Pulicaria_all|DPULI_004171
cluster1941	Pulicaria_all|DPULI_033274	Pulicaria_all|DPULI_017437	Pulicaria_all|DPULI_021580
cluster1942	Pulicaria_all|DPULI_009764	Pulicaria_all|DPULI_009763	Pulex_temperature|DAPPUDRAFT_319157
cluster1943	Pulicaria_all|DPULI_001042	Pulicaria_all|DPULI_001068	Pulex_temperature|DAPPUDRAFT_312425
cluster1944	Pulicaria_all|DPULI_023464	Pulicaria_all|DPULI_023458	Pulex_temperature|DAPPUDRAFT_224075
cluster1945	Pulicaria_all|DPULI_005446	Pulicaria_all|DPULI_005445	Pulex_kairomone|DAPPUDRAFT_103145
cluster1946	Pulicaria_all|DPULI_018908	Pulicaria_all|DPULI_033848	Pulicaria_all|DPULI_026838
cluster1947	Pulicaria_all|DPULI_017402	Pulicaria_all|DPULI_017388	Pulicaria_all|DPULI_018696
cluster1948	Pulicaria_all|DPULI_004097	Pulicaria_all|DPULI_004048	Pulex_temperature|DAPPUDRAFT_72860
cluster1949	Pulicaria_all|DPULI_036198	Pulicaria_all|DPULI_036196	Pulicaria_all|DPULI_035801
cluster1950	Pulicaria_all|DPULI_005134	Pulicaria_all|DPULI_005144	Pulicaria_all|DPULI_005161
cluster1951	Pulicaria_all|DPULI_013657	Pulicaria_all|DPULI_035163	Pulex_temperature|DAPPUDRAFT_204007
cluster1952	Pulicaria_all|DPULI_004984	Pulicaria_all|DPULI_005096	Pulicaria_all|DPULI_005605
cluster1953	Pulex_kairomone|hxAUG25s21g194t1	Pulex_temperature|DAPPUDRAFT_224273	Pulicaria_all|DPULI_026692
cluster1954	Pulex_kairomone|hxAUG26up1s9g42t1	Pulex_temperature|DAPPUDRAFT_313428	Pulicaria_all|DPULI_032859
cluster1955	Pulex_kairomone|hxAUG26up2s4g115t1	Pulex_temperature|DAPPUDRAFT_221339	Pulicaria_all|DPULI_012134
cluster1956	Pulex_kairomone|hxAUG25p1s9g267t1	Pulicaria_all|DPULI_037676	Pulex_temperature|DAPPUDRAFT_255321
cluster1957	Pulex_kairomone|hxJGI_V11_305933	Pulex_temperature|DAPPUDRAFT_305933	Pulicaria_all|DPULI_008127
cluster1958	Pulex_kairomone|hxAUG26us20g53t1	Pulex_temperature|DAPPUDRAFT_49881	Pulicaria_all|DPULI_023462
cluster1959	Pulex_kairomone|DAPPUDRAFT_194044	Pulex_temperature|DAPPUDRAFT_194044	Pulicaria_all|DPULI_007407
cluster1960	Pulex_kairomone|DAPPUDRAFT_66922	Pulex_temperature|DAPPUDRAFT_65818	Pulicaria_all|DPULI_037537
cluster1961	Pulex_kairomone|DAPPUDRAFT_314438	Pulex_temperature|DAPPUDRAFT_314438	Pulicaria_all|DPULI_007562
cluster1962	Pulex_kairomone|DAPPUDRAFT_337560	Pulex_temperature|DAPPUDRAFT_115779	Pulicaria_all|DPULI_012589
cluster1963	Pulex_kairomone|DAPPUDRAFT_302639	Pulex_temperature|DAPPUDRAFT_302639	Pulicaria_all|DPULI_014748
cluster1964	Pulex_kairomone|hxAUG26us18g311t1	Pulex_temperature|DAPPUDRAFT_316954	Pulicaria_all|DPULI_014653
cluster1965	Pulex_temperature|DAPPUDRAFT_192116	Pulicaria_all|DPULI_035343	Pulex_temperature|DAPPUDRAFT_41238
cluster1966	Pulex_temperature|DAPPUDRAFT_329028	Pulicaria_all|DPULI_022378	Pulicaria_all|DPULI_022377
cluster1967	Pulicaria_all|DPULI_030481	Pulicaria_all|DPULI_031962
cluster1968	Pulicaria_all|DPULI_023905	Pulicaria_all|DPULI_027935
cluster1969	Pulicaria_all|DPULI_009222	Pulicaria_all|DPULI_007068
cluster1970	Pulicaria_all|DPULI_007745	Pulicaria_all|DPULI_007740
cluster1971	Pulicaria_all|DPULI_002253	Pulicaria_all|DPULI_002544
cluster1972	Pulicaria_all|DPULI_004914	Pulicaria_all|DPULI_004880
cluster1973	Pulicaria_all|DPULI_005663	Pulicaria_all|DPULI_005658
cluster1974	Pulicaria_all|DPULI_027521	Pulicaria_all|DPULI_027608
cluster1975	Pulicaria_all|DPULI_006893	Pulicaria_all|DPULI_006909
cluster1976	Pulicaria_all|DPULI_036598	Pulicaria_all|DPULI_036592
cluster1977	Pulicaria_all|DPULI_004047	Pulicaria_all|DPULI_004098
cluster1978	Pulicaria_all|DPULI_014091	Pulicaria_all|DPULI_035605
cluster1979	Pulicaria_all|DPULI_007293	Pulicaria_all|DPULI_016468
cluster1980	Pulicaria_all|DPULI_000381	Pulicaria_all|DPULI_000400
cluster1981	Pulicaria_all|DPULI_026455	Pulicaria_all|DPULI_018055
cluster1982	Pulicaria_all|DPULI_012793	Pulicaria_all|DPULI_012804
cluster1983	Pulicaria_all|DPULI_020682	Pulicaria_all|DPULI_014451
cluster1984	Pulicaria_all|DPULI_013255	Pulicaria_all|DPULI_024257
cluster1985	Pulicaria_all|DPULI_019987	Pulicaria_all|DPULI_019985
cluster1986	Pulicaria_all|DPULI_029723	Pulicaria_all|DPULI_012362
cluster1987	Pulicaria_all|DPULI_001849	Pulicaria_all|DPULI_036640
cluster1988	Pulicaria_all|DPULI_027353	Pulicaria_all|DPULI_027380
cluster1989	Pulicaria_all|DPULI_003167	Pulicaria_all|DPULI_004485
cluster1990	Pulicaria_all|DPULI_029914	Pulicaria_all|DPULI_029926
cluster1991	Pulicaria_all|DPULI_026687	Pulicaria_all|DPULI_026690
cluster1992	Pulicaria_all|DPULI_003628	Pulicaria_all|DPULI_003617
cluster1993	Pulicaria_all|DPULI_009072	Pulicaria_all|DPULI_032723
cluster1994	Pulicaria_all|DPULI_011869	Pulicaria_all|DPULI_024331
cluster1995	Pulicaria_all|DPULI_006122	Pulicaria_all|DPULI_001137
cluster1996	Pulicaria_all|DPULI_002539	Pulicaria_all|DPULI_037084
cluster1997	Pulicaria_all|DPULI_022200	Pulicaria_all|DPULI_021119
cluster1998	Pulicaria_all|DPULI_014384	Pulicaria_all|DPULI_014387
cluster1999	Pulicaria_all|DPULI_016611	Pulicaria_all|DPULI_016616
[truncated: 2,873 more rows]
[truncated: 10 more columns]

## Sheet: pulicaria genome singletons
gene
DPULI_000010
DPULI_000011
DPULI_000014
DPULI_000019
DPULI_000023
DPULI_000025
DPULI_000061
DPULI_000062
DPULI_000063
DPULI_000070
DPULI_000073
DPULI_000076
DPULI_000077
DPULI_000086
DPULI_000092
DPULI_000096
DPULI_000097
DPULI_000098
DPULI_000100
DPULI_000101
DPULI_000102
DPULI_000103
DPULI_000111
DPULI_000112
DPULI_000113
DPULI_000114
DPULI_000115
DPULI_000117
DPULI_000119
DPULI_000120
DPULI_000123
DPULI_000125
DPULI_000127
DPULI_000130
DPULI_000131
DPULI_000132
DPULI_000133
DPULI_000140
DPULI_000142
DPULI_000150
DPULI_000153
DPULI_000159
DPULI_000165
DPULI_000173
DPULI_000174
DPULI_000178
DPULI_000182
DPULI_000188
DPULI_000189
DPULI_000216
DPULI_000217
DPULI_000219
DPULI_000220
DPULI_000221
DPULI_000223
DPULI_000224
DPULI_000230
DPULI_000233
DPULI_000237
DPULI_000240
DPULI_000242
DPULI_000244
DPULI_000245
DPULI_000248
DPULI_000250
DPULI_000256
DPULI_000267
DPULI_000281
DPULI_000282
DPULI_000284
DPULI_000285
DPULI_000286
DPULI_000287
DPULI_000288
DPULI_000289
DPULI_000291
DPULI_000293
DPULI_000294
DPULI_000295
DPULI_000296
DPULI_000297
DPULI_000298
DPULI_000300
DPULI_000305
DPULI_000319
DPULI_000323
DPULI_000328
DPULI_000332
DPULI_000333
DPULI_000335
DPULI_000336
DPULI_000338
DPULI_000339
DPULI_000346
DPULI_000349
DPULI_000350
DPULI_000351
DPULI_000352
DPULI_000353
DPULI_000354
DPULI_000357
DPULI_000358
DPULI_000359
DPULI_000360
DPULI_000383
DPULI_000386
DPULI_000406
DPULI_000407
DPULI_000409
DPULI_000410
DPULI_000411
DPULI_000412
DPULI_000413
DPULI_000414
DPULI_000421
DPULI_000425
DPULI_000426
DPULI_000427
DPULI_000430
DPULI_000436
DPULI_000437
DPULI_000439
DPULI_000440
DPULI_000441
DPULI_000443
DPULI_000445
DPULI_000446
DPULI_000447
DPULI_000448
DPULI_000449
DPULI_000451
DPULI_000452
DPULI_000454
DPULI_000461
DPULI_000462
DPULI_000464
DPULI_000471
DPULI_000472
DPULI_000473
DPULI_000474
DPULI_000497
DPULI_000498
DPULI_000500
DPULI_000501
DPULI_000502
DPULI_000505
DPULI_000512
DPULI_000520
DPULI_000526
DPULI_000533
DPULI_000537
DPULI_000540
DPULI_000542
DPULI_000543
DPULI_000544
DPULI_000546
DPULI_000548
DPULI_000562
DPULI_000563
DPULI_000569
DPULI_000571
DPULI_000572
DPULI_000577
DPULI_000584
DPULI_000585
DPULI_000587
DPULI_000588
DPULI_000591
DPULI_000593
DPULI_000594
DPULI_000596
DPULI_000597
DPULI_000600
DPULI_000603
DPULI_000609
DPULI_000611
DPULI_000613
DPULI_000615
DPULI_000618
DPULI_000629
DPULI_000630
DPULI_000631
DPULI_000632
DPULI_000636
DPULI_000637
DPULI_000652
DPULI_000675
DPULI_000677
DPULI_000678
DPULI_000681
DPULI_000686
DPULI_000687
DPULI_000688
DPULI_000690
DPULI_000691
DPULI_000692
DPULI_000698
DPULI_000699
DPULI_000701
DPULI_000702
DPULI_000706
DPULI_000708
DPULI_000710
DPULI_000711
DPULI_000713
DPULI_000714
DPULI_000717
DPULI_000723
DPULI_000726
DPULI_000727
DPULI_000728
DPULI_000730
DPULI_000731
DPULI_000732
DPULI_000733
DPULI_000735
DPULI_000736
DPULI_000739
DPULI_000740
DPULI_000743
DPULI_000745
DPULI_000746
DPULI_000749
DPULI_000752
DPULI_000756
DPULI_000757
DPULI_000758
DPULI_000759
DPULI_000760
DPULI_000762
DPULI_000763
DPULI_000765
DPULI_000766
DPULI_000769
DPULI_000770
DPULI_000771
DPULI_000772
DPULI_000773
DPULI_000774
DPULI_000776
DPULI_000777
DPULI_000779
DPULI_000780
DPULI_000781
DPULI_000782
DPULI_000787
DPULI_000788
DPULI_000793
DPULI_000795
DPULI_000797
DPULI_000803
DPULI_000808
DPULI_000810
DPULI_000811
DPULI_000812
DPULI_000814
DPULI_000815
DPULI_000816
DPULI_000824
DPULI_000825
DPULI_000827
DPULI_000828
DPULI_000829
DPULI_000836
DPULI_000839
DPULI_000845
DPULI_000846
DPULI_000849
DPULI_000850
DPULI_000851
DPULI_000852
DPULI_000854
DPULI_000862
DPULI_000863
DPULI_000865
DPULI_000875
DPULI_000877
DPULI_000879
DPULI_000880
DPULI_000881
DPULI_000891
DPULI_000896
DPULI_000901
DPULI_000906
DPULI_000907
DPULI_000908
DPULI_000909
DPULI_000910
DPULI_000911
DPULI_000912
DPULI_000913
DPULI_000914
DPULI_000915
DPULI_000930
DPULI_000933
DPULI_000945
DPULI_000958
DPULI_000963
DPULI_000964
DPULI_000965
DPULI_000968
DPULI_000969
DPULI_000972
DPULI_000977
DPULI_000979
DPULI_000980
DPULI_000985
DPULI_000986
DPULI_000993
DPULI_000994
DPULI_000996
DPULI_001000
DPULI_001019
DPULI_001022
DPULI_001026
DPULI_001029
DPULI_001030
DPULI_001031
DPULI_001032
DPULI_001034
DPULI_001036
DPULI_001037
DPULI_001043
DPULI_001048
DPULI_001049
DPULI_001055
DPULI_001056
DPULI_001059
DPULI_001061
DPULI_001062
DPULI_001066
DPULI_001074
DPULI_001075
DPULI_001077
DPULI_001081
DPULI_001083
DPULI_001084
DPULI_001086
DPULI_001091
DPULI_001093
DPULI_001096
DPULI_001098
DPULI_001101
DPULI_001103
DPULI_001108
DPULI_001109
DPULI_001111
DPULI_001112
DPULI_001123
DPULI_001124
DPULI_001125
DPULI_001138
DPULI_001143
DPULI_001146
DPULI_001147
DPULI_001148
DPULI_001149
DPULI_001159
DPULI_001161
DPULI_001162
DPULI_001168
DPULI_001174
DPULI_001176
DPULI_001177
DPULI_001179
DPULI_001183
DPULI_001194
DPULI_001197
DPULI_001201
DPULI_001204
DPULI_001205
DPULI_001208
DPULI_001210
DPULI_001213
DPULI_001217
DPULI_001219
DPULI_001223
DPULI_001225
DPULI_001227
DPULI_001230
DPULI_001231
DPULI_001233
DPULI_001238
DPULI_001248
DPULI_001251
DPULI_001252
DPULI_001253
DPULI_001254
DPULI_001257
DPULI_001261
DPULI_001273
DPULI_001274
DPULI_001286
DPULI_001287
DPULI_001294
DPULI_001296
DPULI_001298
DPULI_001300
DPULI_001319
DPULI_001320
DPULI_001321
DPULI_001328
DPULI_001334
DPULI_001335
DPULI_001336
DPULI_001338
DPULI_001339
DPULI_001346
DPULI_001347
DPULI_001348
DPULI_001350
DPULI_001351
DPULI_001355
DPULI_001356
DPULI_001357
DPULI_001358
DPULI_001359
DPULI_001361
DPULI_001363
DPULI_001365
DPULI_001368
DPULI_001370
DPULI_001371
DPULI_001374
DPULI_001383
DPULI_001388
DPULI_001389
DPULI_001390
DPULI_001394
DPULI_001397
DPULI_001401
DPULI_001403
DPULI_001404
DPULI_001408
DPULI_001409
DPULI_001411
DPULI_001414
DPULI_001415
DPULI_001419
DPULI_001449
DPULI_001473
DPULI_001480
DPULI_001504
DPULI_001505
DPULI_001507
DPULI_001508
DPULI_001509
DPULI_001511
DPULI_001513
DPULI_001514
DPULI_001515
DPULI_001517
DPULI_001524
DPULI_001525
DPULI_001533
DPULI_001540
DPULI_001581
DPULI_001618
DPULI_001619
DPULI_001625
DPULI_001631
DPULI_001632
DPULI_001633
DPULI_001636
DPULI_001642
DPULI_001643
DPULI_001648
DPULI_001649
DPULI_001651
DPULI_001652
DPULI_001659
DPULI_001663
DPULI_001668
DPULI_001670
DPULI_001671
DPULI_001674
DPULI_001675
DPULI_001677
DPULI_001679
DPULI_001683
DPULI_001709
DPULI_001711
DPULI_001712
DPULI_001715
DPULI_001719
DPULI_001722
DPULI_001724
DPULI_001726
DPULI_001727
DPULI_001728
DPULI_001729
DPULI_001730
DPULI_001731
DPULI_001733
DPULI_001734
DPULI_001735
DPULI_001736
DPULI_001737
DPULI_001739
DPULI_001740
DPULI_001741
DPULI_001742
DPULI_001751
DPULI_001753
DPULI_001756
DPULI_001761
DPULI_001766
DPULI_001767
DPULI_001770
DPULI_001771
DPULI_001772
DPULI_001773
DPULI_001775
DPULI_001776
DPULI_001777
DPULI_001778
DPULI_001779
DPULI_001786
DPULI_001787
DPULI_001788
DPULI_001791
DPULI_001792
DPULI_001803
DPULI_001804
DPULI_001805
DPULI_001806
DPULI_001807
DPULI_001808
DPULI_001811
DPULI_001812
DPULI_001813
DPULI_001814
DPULI_001815
DPULI_001823
DPULI_001827
DPULI_001829
DPULI_001830
DPULI_001832
DPULI_001833
DPULI_001836
DPULI_001843
DPULI_001844
DPULI_001845
DPULI_001852
DPULI_001854
DPULI_001862
DPULI_001867
DPULI_001870
DPULI_001884
DPULI_001885
DPULI_001886
DPULI_001889
DPULI_001890
DPULI_001891
DPULI_001897
DPULI_001904
DPULI_001905
DPULI_001906
DPULI_001915
DPULI_001917
DPULI_001919
DPULI_001923
DPULI_001924
DPULI_001926
DPULI_001929
DPULI_001936
DPULI_001939
DPULI_001940
DPULI_001941
DPULI_001942
DPULI_001943
DPULI_001944
DPULI_001945
DPULI_001946
DPULI_001949
DPULI_002041
DPULI_002095
DPULI_002099
DPULI_002101
DPULI_002102
DPULI_002112
DPULI_002113
DPULI_002126
DPULI_002128
DPULI_002129
DPULI_002135
DPULI_002137
DPULI_002150
DPULI_002158
DPULI_002159
DPULI_002161
DPULI_002163
DPULI_002164
DPULI_002166
DPULI_002168
DPULI_002169
DPULI_002170
DPULI_002171
DPULI_002172
DPULI_002176
DPULI_002177
DPULI_002179
DPULI_002184
DPULI_002196
DPULI_002216
DPULI_002217
DPULI_002225
DPULI_002226
DPULI_002231
DPULI_002232
DPULI_002233
DPULI_002239
DPULI_002242
DPULI_002248
DPULI_002252
DPULI_002257
DPULI_002259
DPULI_002260
DPULI_002262
DPULI_002274
DPULI_002275
DPULI_002290
DPULI_002293
DPULI_002389
DPULI_002391
DPULI_002397
DPULI_002401
DPULI_002402
DPULI_002408
DPULI_002411
DPULI_002412
DPULI_002413
DPULI_002418
DPULI_002421
DPULI_002422
DPULI_002425
DPULI_002427
DPULI_002430
DPULI_002433
DPULI_002436
DPULI_002447
DPULI_002448
DPULI_002449
DPULI_002450
DPULI_002451
DPULI_002453
DPULI_002454
DPULI_002455
DPULI_002456
DPULI_002457
DPULI_002461
DPULI_002466
DPULI_002470
DPULI_002474
DPULI_002475
DPULI_002479
DPULI_002482
DPULI_002486
DPULI_002487
DPULI_002494
DPULI_002496
DPULI_002497
DPULI_002510
DPULI_002514
DPULI_002515
DPULI_002516
DPULI_002519
DPULI_002520
DPULI_002521
DPULI_002522
DPULI_002523
DPULI_002526
DPULI_002527
DPULI_002528
DPULI_002529
DPULI_002530
DPULI_002532
DPULI_002538
DPULI_002541
DPULI_002550
DPULI_002565
DPULI_002566
DPULI_002567
DPULI_002569
DPULI_002572
DPULI_002573
DPULI_002576
DPULI_002578
DPULI_002579
DPULI_002581
DPULI_002585
DPULI_002597
DPULI_002608
DPULI_002614
DPULI_002625
DPULI_002627
DPULI_002628
DPULI_002629
DPULI_002631
DPULI_002632
DPULI_002634
DPULI_002636
DPULI_002638
DPULI_002639
DPULI_002640
DPULI_002641
DPULI_002644
DPULI_002646
DPULI_002650
DPULI_002652
DPULI_002654
DPULI_002655
DPULI_002657
DPULI_002658
DPULI_002659
DPULI_002660
DPULI_002662
DPULI_002664
DPULI_002666
DPULI_002668
DPULI_002669
DPULI_002670
DPULI_002671
DPULI_002672
DPULI_002673
DPULI_002676
DPULI_002677
DPULI_002680
DPULI_002681
DPULI_002682
DPULI_002683
DPULI_002684
DPULI_002685
DPULI_002692
DPULI_002693
DPULI_002697
DPULI_002698
DPULI_002699
DPULI_002703
DPULI_002704
DPULI_002705
DPULI_002707
DPULI_002709
DPULI_002710
DPULI_002711
DPULI_002723
DPULI_002729
DPULI_002739
DPULI_002740
DPULI_002746
DPULI_002748
DPULI_002754
DPULI_002755
DPULI_002757
DPULI_002758
DPULI_002773
DPULI_002776
DPULI_002780
DPULI_002781
DPULI_002782
DPULI_002784
DPULI_002786
DPULI_002787
DPULI_002788
DPULI_002789
DPULI_002806
DPULI_002808
DPULI_002810
DPULI_002813
DPULI_002818
DPULI_002820
DPULI_002822
DPULI_002823
DPULI_002830
DPULI_002834
DPULI_002845
DPULI_002846
DPULI_002850
DPULI_002851
DPULI_002853
DPULI_002863
DPULI_002864
DPULI_002867
DPULI_002870
DPULI_002875
DPULI_002876
DPULI_002877
DPULI_002878
DPULI_002887
DPULI_002894
DPULI_002895
DPULI_002906
DPULI_002925
DPULI_002926
DPULI_002927
DPULI_002928
DPULI_002929
DPULI_002931
DPULI_002932
DPULI_002934
DPULI_002935
DPULI_002936
DPULI_002937
DPULI_002938
DPULI_002939
DPULI_002940
DPULI_002941
DPULI_002945
DPULI_002947
DPULI_002948
DPULI_002950
DPULI_002955
DPULI_002956
DPULI_002958
DPULI_002959
DPULI_002965
DPULI_002966
DPULI_002967
DPULI_002968
DPULI_002969
DPULI_002970
DPULI_002971
DPULI_002972
DPULI_002973
DPULI_002976
DPULI_002977
DPULI_002978
DPULI_002980
DPULI_002982
DPULI_002983
DPULI_002984
DPULI_002985
DPULI_002986
DPULI_002989
DPULI_002994
DPULI_002997
DPULI_003002
DPULI_003016
DPULI_003023
DPULI_003043
DPULI_003044
DPULI_003048
DPULI_003051
DPULI_003053
DPULI_003054
DPULI_003056
DPULI_003061
DPULI_003065
DPULI_003071
DPULI_003079
DPULI_003080
DPULI_003081
DPULI_003082
DPULI_003084
DPULI_003089
DPULI_003090
DPULI_003091
DPULI_003093
DPULI_003094
DPULI_003095
DPULI_003096
DPULI_003099
DPULI_003100
DPULI_003101
DPULI_003104
DPULI_003105
DPULI_003106
DPULI_003107
DPULI_003108
DPULI_003109
DPULI_003110
DPULI_003113
DPULI_003117
DPULI_003118
DPULI_003119
DPULI_003120
DPULI_003121
DPULI_003122
DPULI_003123
DPULI_003124
DPULI_003133
DPULI_003136
DPULI_003137
DPULI_003140
DPULI_003142
DPULI_003145
DPULI_003146
DPULI_003147
DPULI_003149
DPULI_003150
DPULI_003151
DPULI_003152
DPULI_003154
DPULI_003155
DPULI_003157
DPULI_003163
DPULI_003164
DPULI_003169
DPULI_003170
DPULI_003173
DPULI_003174
DPULI_003175
DPULI_003179
DPULI_003180
DPULI_003182
DPULI_003183
DPULI_003184
DPULI_003185
DPULI_003186
DPULI_003189
DPULI_003190
DPULI_003192
DPULI_003193
DPULI_003196
DPULI_003200
DPULI_003205
DPULI_003206
DPULI_003207
DPULI_003208
DPULI_003210
DPULI_003212
DPULI_003214
DPULI_003215
DPULI_003216
DPULI_003222
DPULI_003225
DPULI_003226
DPULI_003228
DPULI_003229
DPULI_003230
DPULI_003231
DPULI_003233
DPULI_003235
DPULI_003239
DPULI_003241
DPULI_003243
DPULI_003245
DPULI_003248
DPULI_003249
DPULI_003251
DPULI_003262
DPULI_003264
DPULI_003266
DPULI_003268
DPULI_003273
DPULI_003274
DPULI_003277
DPULI_003279
DPULI_003280
DPULI_003281
DPULI_003282
DPULI_003285
DPULI_003286
DPULI_003287
DPULI_003288
DPULI_003289
DPULI_003291
DPULI_003292
DPULI_003293
DPULI_003299
DPULI_003309
DPULI_003316
DPULI_003319
DPULI_003320
DPULI_003322
DPULI_003324
DPULI_003325
DPULI_003344
DPULI_003345
DPULI_003354
DPULI_003356
DPULI_003358
DPULI_003369
DPULI_003375
DPULI_003378
DPULI_003379
DPULI_003380
DPULI_003383
DPULI_003385
DPULI_003386
DPULI_003387
DPULI_003398
DPULI_003400
DPULI_003405
DPULI_003407
DPULI_003410
DPULI_003411
DPULI_003412
DPULI_003413
DPULI_003414
DPULI_003416
DPULI_003419
DPULI_003422
DPULI_003423
DPULI_003431
DPULI_003437
DPULI_003441
DPULI_003442
DPULI_003444
DPULI_003450
DPULI_003451
DPULI_003454
DPULI_003455
DPULI_003461
DPULI_003463
DPULI_003464
DPULI_003466
DPULI_003467
DPULI_003468
DPULI_003472
DPULI_003479
DPULI_003480
DPULI_003481
DPULI_003482
DPULI_003484
DPULI_003486
DPULI_003487
DPULI_003491
DPULI_003494
DPULI_003496
DPULI_003498
DPULI_003499
DPULI_003500
DPULI_003501
DPULI_003503
DPULI_003505
DPULI_003507
DPULI_003508
DPULI_003509
DPULI_003512
DPULI_003516
DPULI_003518
DPULI_003519
DPULI_003520
DPULI_003523
DPULI_003524
DPULI_003525
DPULI_003527
DPULI_003528
DPULI_003529
DPULI_003531
DPULI_003533
DPULI_003534
DPULI_003540
DPULI_003546
DPULI_003547
DPULI_003550
DPULI_003551
DPULI_003552
DPULI_003553
DPULI_003554
DPULI_003555
DPULI_003556
DPULI_003558
DPULI_003559
DPULI_003560
DPULI_003561
DPULI_003562
DPULI_003563
DPULI_003567
DPULI_003568
DPULI_003569
DPULI_003570
DPULI_003572
DPULI_003579
DPULI_003585
DPULI_003586
DPULI_003587
DPULI_003588
DPULI_003589
DPULI_003590
DPULI_003593
DPULI_003595
DPULI_003596
DPULI_003598
DPULI_003599
DPULI_003600
DPULI_003602
DPULI_003603
DPULI_003604
DPULI_003606
DPULI_003611
DPULI_003612
DPULI_003613
DPULI_003615
DPULI_003618
DPULI_003619
DPULI_003622
DPULI_003625
DPULI_003629
DPULI_003642
DPULI_003650
DPULI_003654
DPULI_003656
DPULI_003658
DPULI_003669
DPULI_003671
DPULI_003672
DPULI_003675
DPULI_003677
DPULI_003678
DPULI_003679
DPULI_003680
DPULI_003681
DPULI_003683
DPULI_003686
DPULI_003688
DPULI_003701
DPULI_003707
DPULI_003709
DPULI_003715
DPULI_003720
DPULI_003728
DPULI_003730
DPULI_003731
DPULI_003736
DPULI_003737
DPULI_003741
DPULI_003744
DPULI_003748
DPULI_003755
DPULI_003756
DPULI_003757
DPULI_003758
DPULI_003761
DPULI_003762
DPULI_003765
DPULI_003766
DPULI_003767
DPULI_003769
DPULI_003771
DPULI_003772
DPULI_003773
DPULI_003776
DPULI_003779
DPULI_003780
DPULI_003783
DPULI_003786
DPULI_003789
DPULI_003812
DPULI_003817
DPULI_003824
DPULI_003836
DPULI_003837
DPULI_003842
DPULI_003845
DPULI_003847
DPULI_003854
DPULI_003858
DPULI_003859
DPULI_003861
DPULI_003870
DPULI_003873
DPULI_003876
DPULI_003878
DPULI_003880
DPULI_003882
DPULI_003886
DPULI_003893
DPULI_003894
DPULI_003895
DPULI_003896
DPULI_003899
DPULI_003901
DPULI_003905
DPULI_003944
DPULI_003947
DPULI_003949
DPULI_003952
DPULI_003956
DPULI_003958
DPULI_003959
DPULI_003961
DPULI_003966
DPULI_003968
DPULI_003971
DPULI_003972
DPULI_003979
DPULI_003981
DPULI_003986
DPULI_003988
DPULI_004010
DPULI_004019
DPULI_004020
DPULI_004021
DPULI_004025
DPULI_004028
DPULI_004031
DPULI_004032
DPULI_004039
DPULI_004054
DPULI_004060
DPULI_004062
DPULI_004067
DPULI_004069
DPULI_004070
DPULI_004071
DPULI_004072
DPULI_004074
DPULI_004075
DPULI_004076
DPULI_004077
DPULI_004087
DPULI_004108
DPULI_004109
DPULI_004110
DPULI_004111
DPULI_004112
DPULI_004113
DPULI_004115
DPULI_004116
DPULI_004120
DPULI_004124
DPULI_004127
DPULI_004131
DPULI_004132
DPULI_004133
DPULI_004134
DPULI_004139
DPULI_004140
DPULI_004141
DPULI_004142
DPULI_004146
DPULI_004153
DPULI_004160
DPULI_004161
DPULI_004162
DPULI_004165
DPULI_004166
DPULI_004167
DPULI_004180
DPULI_004183
DPULI_004190
DPULI_004191
DPULI_004194
DPULI_004196
DPULI_004197
DPULI_004200
DPULI_004207
DPULI_004209
DPULI_004211
DPULI_004213
DPULI_004215
DPULI_004218
DPULI_004220
DPULI_004226
DPULI_004230
DPULI_004231
DPULI_004232
DPULI_004234
DPULI_004237
DPULI_004238
DPULI_004241
DPULI_004242
DPULI_004249
DPULI_004253
DPULI_004260
DPULI_004262
DPULI_004264
DPULI_004267
DPULI_004268
DPULI_004269
DPULI_004283
DPULI_004284
DPULI_004293
DPULI_004294
DPULI_004295
DPULI_004297
DPULI_004298
DPULI_004303
DPULI_004306
DPULI_004307
DPULI_004310
DPULI_004311
DPULI_004312
DPULI_004314
DPULI_004315
DPULI_004316
DPULI_004318
DPULI_004319
DPULI_004320
DPULI_004321
DPULI_004322
DPULI_004323
DPULI_004324
DPULI_004325
DPULI_004329
DPULI_004331
DPULI_004332
DPULI_004335
DPULI_004336
DPULI_004338
DPULI_004340
DPULI_004342
DPULI_004344
DPULI_004346
DPULI_004347
DPULI_004348
DPULI_004351
DPULI_004352
DPULI_004376
DPULI_004382
DPULI_004396
DPULI_004401
DPULI_004404
DPULI_004406
DPULI_004407
DPULI_004412
DPULI_004415
DPULI_004417
DPULI_004420
DPULI_004423
DPULI_004432
DPULI_004435
DPULI_004436
DPULI_004437
DPULI_004438
DPULI_004443
DPULI_004446
DPULI_004454
DPULI_004476
DPULI_004478
DPULI_004479
DPULI_004481
DPULI_004482
DPULI_004483
DPULI_004484
DPULI_004486
DPULI_004488
DPULI_004489
DPULI_004490
DPULI_004496
DPULI_004498
DPULI_004501
DPULI_004503
DPULI_004504
DPULI_004510
DPULI_004512
DPULI_004515
DPULI_004519
DPULI_004521
DPULI_004522
DPULI_004524
DPULI_004525
DPULI_004529
DPULI_004530
DPULI_004532
DPULI_004533
DPULI_004534
DPULI_004535
DPULI_004538
DPULI_004539
DPULI_004540
DPULI_004547
DPULI_004548
DPULI_004550
DPULI_004554
DPULI_004555
DPULI_004558
DPULI_004567
DPULI_004570
DPULI_004585
DPULI_004586
DPULI_004587
DPULI_004588
DPULI_004589
DPULI_004590
DPULI_004591
DPULI_004592
DPULI_004593
DPULI_004596
DPULI_004597
DPULI_004598
DPULI_004599
DPULI_004606
DPULI_004607
DPULI_004608
DPULI_004609
DPULI_004610
DPULI_004611
DPULI_004621
DPULI_004635
DPULI_004637
DPULI_004640
DPULI_004641
DPULI_004642
DPULI_004643
DPULI_004644
DPULI_004645
DPULI_004646
DPULI_004648
DPULI_004651
DPULI_004654
DPULI_004657
DPULI_004658
DPULI_004661
DPULI_004662
DPULI_004663
DPULI_004666
DPULI_004669
DPULI_004672
DPULI_004673
DPULI_004674
DPULI_004679
DPULI_004681
DPULI_004682
DPULI_004683
DPULI_004684
DPULI_004685
DPULI_004688
DPULI_004690
DPULI_004691
DPULI_004693
DPULI_004702
DPULI_004703
DPULI_004705
DPULI_004706
DPULI_004708
DPULI_004709
DPULI_004711
DPULI_004713
DPULI_004716
DPULI_004718
DPULI_004719
DPULI_004721
DPULI_004722
DPULI_004723
DPULI_004728
DPULI_004730
DPULI_004731
DPULI_004732
DPULI_004733
DPULI_004735
DPULI_004737
DPULI_004738
DPULI_004743
DPULI_004744
DPULI_004746
DPULI_004747
DPULI_004750
DPULI_004751
DPULI_004752
DPULI_004753
DPULI_004754
DPULI_004757
DPULI_004760
DPULI_004762
DPULI_004768
DPULI_004769
DPULI_004772
DPULI_004778
DPULI_004780
DPULI_004785
DPULI_004786
DPULI_004787
DPULI_004788
DPULI_004789
DPULI_004790
DPULI_004791
DPULI_004792
DPULI_004793
DPULI_004794
DPULI_004795
DPULI_004797
DPULI_004798
DPULI_004800
DPULI_004801
DPULI_004802
DPULI_004803
DPULI_004804
DPULI_004805
DPULI_004806
DPULI_004807
DPULI_004808
DPULI_004811
DPULI_004813
DPULI_004814
DPULI_004819
DPULI_004820
DPULI_004824
DPULI_004830
DPULI_004832
DPULI_004836
DPULI_004845
DPULI_004846
DPULI_004847
DPULI_004869
DPULI_004872
DPULI_004881
DPULI_004882
DPULI_004883
DPULI_004892
DPULI_004905
DPULI_004915
DPULI_004926
DPULI_004927
DPULI_004929
DPULI_004933
DPULI_004942
DPULI_004955
DPULI_004957
DPULI_004959
DPULI_004965
DPULI_004972
DPULI_004973
DPULI_004975
DPULI_004978
DPULI_004980
DPULI_004981
DPULI_004987
DPULI_004993
DPULI_004994
DPULI_004995
DPULI_004996
DPULI_004997
DPULI_004998
DPULI_005003
DPULI_005011
DPULI_005012
DPULI_005022
DPULI_005023
DPULI_005030
DPULI_005031
DPULI_005034
DPULI_005037
DPULI_005040
DPULI_005046
DPULI_005056
DPULI_005067
DPULI_005069
DPULI_005070
DPULI_005071
DPULI_005072
DPULI_005073
DPULI_005074
DPULI_005075
DPULI_005078
DPULI_005079
DPULI_005080
DPULI_005082
DPULI_005083
DPULI_005084
DPULI_005087
DPULI_005090
DPULI_005091
DPULI_005099
DPULI_005100
DPULI_005102
DPULI_005104
DPULI_005117
DPULI_005118
DPULI_005120
DPULI_005122
DPULI_005128
DPULI_005129
DPULI_005145
DPULI_005159
DPULI_005172
DPULI_005178
DPULI_005179
DPULI_005181
DPULI_005182
DPULI_005186
DPULI_005187
DPULI_005189
DPULI_005191
DPULI_005193
DPULI_005195
DPULI_005196
DPULI_005197
DPULI_005202
DPULI_005203
DPULI_005204
DPULI_005205
DPULI_005210
DPULI_005211
DPULI_005215
DPULI_005216
DPULI_005217
DPULI_005219
DPULI_005231
DPULI_005240
DPULI_005262
DPULI_005265
DPULI_005267
DPULI_005270
DPULI_005271
DPULI_005276
DPULI_005277
DPULI_005278
DPULI_005279
DPULI_005280
DPULI_005281
DPULI_005282
DPULI_005283
DPULI_005285
DPULI_005286
DPULI_005287
DPULI_005288
DPULI_005289
DPULI_005290
DPULI_005291
DPULI_005299
DPULI_005301
DPULI_005302
DPULI_005303
DPULI_005304
DPULI_005305
DPULI_005306
DPULI_005307
DPULI_005314
DPULI_005317
DPULI_005319
DPULI_005328
DPULI_005329
DPULI_005337
DPULI_005338
DPULI_005339
DPULI_005340
DPULI_005341
DPULI_005342
DPULI_005343
DPULI_005344
DPULI_005345
DPULI_005346
DPULI_005348
DPULI_005352
DPULI_005353
DPULI_005355
DPULI_005357
DPULI_005359
DPULI_005360
DPULI_005376
DPULI_005379
DPULI_005382
DPULI_005383
DPULI_005394
DPULI_005396
DPULI_005399
DPULI_005400
DPULI_005404
DPULI_005405
DPULI_005406
DPULI_005412
DPULI_005420
DPULI_005422
DPULI_005432
DPULI_005433
DPULI_005434
DPULI_005435
DPULI_005436
DPULI_005437
DPULI_005442
DPULI_005444
DPULI_005451
DPULI_005453
DPULI_005455
DPULI_005456
DPULI_005457
DPULI_005459
DPULI_005460
DPULI_005464
DPULI_005473
DPULI_005474
DPULI_005475
DPULI_005479
DPULI_005480
DPULI_005481
DPULI_005482
DPULI_005483
DPULI_005484
DPULI_005490
DPULI_005492
DPULI_005493
DPULI_005494
DPULI_005495
DPULI_005496
DPULI_005497
DPULI_005499
DPULI_005500
DPULI_005505
DPULI_005507
DPULI_005508
DPULI_005509
DPULI_005510
DPULI_005511
DPULI_005512
DPULI_005513
DPULI_005514
DPULI_005515
DPULI_005516
DPULI_005522
DPULI_005523
DPULI_005525
DPULI_005526
DPULI_005527
DPULI_005528
DPULI_005530
DPULI_005532
DPULI_005534
DPULI_005535
DPULI_005537
DPULI_005544
DPULI_005545
DPULI_005546
DPULI_005547
DPULI_005548
DPULI_005550
DPULI_005552
DPULI_005553
DPULI_005558
DPULI_005560
DPULI_005561
DPULI_005562
DPULI_005568
DPULI_005569
DPULI_005570
DPULI_005573
DPULI_005576
DPULI_005579
DPULI_005581
DPULI_005584
DPULI_005585
DPULI_005589
DPULI_005591
DPULI_005597
DPULI_005598
DPULI_005599
DPULI_005602
DPULI_005604
DPULI_005606
DPULI_005607
DPULI_005610
DPULI_005611
DPULI_005612
DPULI_005614
DPULI_005624
DPULI_005625
DPULI_005626
DPULI_005629
DPULI_005630
DPULI_005631
DPULI_005632
DPULI_005633
DPULI_005634
DPULI_005636
DPULI_005637
DPULI_005641
DPULI_005642
DPULI_005643
DPULI_005645
DPULI_005646
DPULI_005669
DPULI_005672
DPULI_005673
DPULI_005681
DPULI_005682
DPULI_005684
DPULI_005685
DPULI_005688
DPULI_005689
DPULI_005690
DPULI_005694
DPULI_005695
DPULI_005704
DPULI_005726
DPULI_005727
DPULI_005729
DPULI_005730
DPULI_005731
DPULI_005732
DPULI_005733
DPULI_005735
DPULI_005737
DPULI_005738
DPULI_005743
DPULI_005755
DPULI_005756
DPULI_005757
DPULI_005759
DPULI_005760
DPULI_005761
DPULI_005762
DPULI_005764
DPULI_005765
DPULI_005766
DPULI_005767
DPULI_005774
DPULI_005779
DPULI_005789
DPULI_005793
DPULI_005794
DPULI_005796
DPULI_005801
DPULI_005802
DPULI_005803
DPULI_005805
DPULI_005806
DPULI_005807
DPULI_005808
DPULI_005809
DPULI_005811
DPULI_005813
DPULI_005814
DPULI_005818
DPULI_005819
DPULI_005820
DPULI_005822
DPULI_005823
DPULI_005824
DPULI_005825
DPULI_005826
DPULI_005827
DPULI_005829
DPULI_005830
DPULI_005831
DPULI_005832
DPULI_005833
DPULI_005837
DPULI_005838
DPULI_005839
DPULI_005840
DPULI_005841
DPULI_005842
DPULI_005843
DPULI_005844
DPULI_005846
DPULI_005853
DPULI_005855
DPULI_005857
DPULI_005858
DPULI_005862
DPULI_005870
DPULI_005872
DPULI_005877
DPULI_005881
DPULI_005883
DPULI_005887
DPULI_005888
DPULI_005889
DPULI_005895
DPULI_005900
DPULI_005902
DPULI_005906
DPULI_005907
DPULI_005908
DPULI_005918
DPULI_005919
DPULI_005920
DPULI_005926
DPULI_005927
DPULI_005928
DPULI_005929
DPULI_005932
DPULI_005933
DPULI_005934
DPULI_005940
DPULI_005942
DPULI_005943
DPULI_005944
DPULI_005945
DPULI_005950
DPULI_005961
DPULI_005962
DPULI_005964
DPULI_005967
DPULI_005968
DPULI_005969
DPULI_005974
DPULI_005975
DPULI_005976
DPULI_005980
DPULI_005981
DPULI_005985
DPULI_005989
DPULI_005990
DPULI_005991
DPULI_005992
DPULI_005993
DPULI_005996
DPULI_005997
DPULI_005998
DPULI_005999
DPULI_006000
DPULI_006002
DPULI_006007
DPULI_006015
DPULI_006017
DPULI_006019
DPULI_006025
DPULI_006026
DPULI_006027
DPULI_006028
DPULI_006029
DPULI_006041
DPULI_006045
DPULI_006046
DPULI_006047
DPULI_006050
DPULI_006053
DPULI_006054
DPULI_006055
DPULI_006056
DPULI_006057
DPULI_006058
DPULI_006059
DPULI_006062
DPULI_006063
DPULI_006065
DPULI_006070
DPULI_006071
DPULI_006073
DPULI_006077
DPULI_006090
DPULI_006091
DPULI_006092
DPULI_006093
DPULI_006096
DPULI_006098
DPULI_006100
DPULI_006101
DPULI_006102
DPULI_006103
DPULI_006107
DPULI_006121
DPULI_006123
DPULI_006128
DPULI_006132
DPULI_006133
DPULI_006142
DPULI_006143
DPULI_006144
DPULI_006145
DPULI_006146
DPULI_006154
DPULI_006155
DPULI_006156
DPULI_006157
DPULI_006158
DPULI_006206
DPULI_006207
DPULI_006208
DPULI_006217
DPULI_006220
DPULI_006223
DPULI_006225
DPULI_006226
DPULI_006228
DPULI_006229
DPULI_006232
DPULI_006233
DPULI_006236
DPULI_006239
DPULI_006245
DPULI_006246
DPULI_006249
DPULI_006261
DPULI_006263
DPULI_006269
DPULI_006271
DPULI_006272
DPULI_006273
DPULI_006274
DPULI_006278
DPULI_006291
DPULI_006294
DPULI_006299
DPULI_006300
DPULI_006302
DPULI_006309
DPULI_006310
DPULI_006311
DPULI_006312
DPULI_006313
DPULI_006314
DPULI_006318
DPULI_006324
DPULI_006325
DPULI_006326
DPULI_006327
DPULI_006348
DPULI_006350
DPULI_006351
DPULI_006353
DPULI_006418
DPULI_006420
DPULI_006421
DPULI_006423
DPULI_006644
DPULI_006645
DPULI_006649
DPULI_006650
DPULI_006656
DPULI_006657
DPULI_006658
DPULI_006659
DPULI_006661
DPULI_006663
DPULI_006664
[truncated: 8,916 more rows]

## Sheet: pulex temperature singletons
gene
DAPPUDRAFT_265595
DAPPUDRAFT_113782
DAPPUDRAFT_325981
DAPPUDRAFT_326013
DAPPUDRAFT_308113
DAPPUDRAFT_114773
DAPPUDRAFT_301526
DAPPUDRAFT_103740
DAPPUDRAFT_243850
DAPPUDRAFT_243859
DAPPUDRAFT_26484
DAPPUDRAFT_243763
DAPPUDRAFT_120304
DAPPUDRAFT_331283
DAPPUDRAFT_9008
DAPPUDRAFT_342109
DAPPUDRAFT_260818
DAPPUDRAFT_18944
DAPPUDRAFT_262632
DAPPUDRAFT_331729
DAPPUDRAFT_302431
DAPPUDRAFT_331751
DAPPUDRAFT_120825
DAPPUDRAFT_118121
DAPPUDRAFT_67424
DAPPUDRAFT_72602
DAPPUDRAFT_1144
DAPPUDRAFT_98275
DAPPUDRAFT_309018
DAPPUDRAFT_309028
DAPPUDRAFT_118578
DAPPUDRAFT_66509
DAPPUDRAFT_269751
DAPPUDRAFT_326886
DAPPUDRAFT_255354
DAPPUDRAFT_120512
DAPPUDRAFT_267758
DAPPUDRAFT_336576
DAPPUDRAFT_63084
DAPPUDRAFT_260034
DAPPUDRAFT_261773
DAPPUDRAFT_261767
DAPPUDRAFT_331100
DAPPUDRAFT_261722
DAPPUDRAFT_331101
DAPPUDRAFT_268352
DAPPUDRAFT_272349
DAPPUDRAFT_335346
DAPPUDRAFT_324314
DAPPUDRAFT_251956
DAPPUDRAFT_251853
DAPPUDRAFT_226169
DAPPUDRAFT_322805
DAPPUDRAFT_26734
DAPPUDRAFT_53861
DAPPUDRAFT_320938
DAPPUDRAFT_305304
DAPPUDRAFT_333645
DAPPUDRAFT_263234
DAPPUDRAFT_229859
DAPPUDRAFT_68539
DAPPUDRAFT_251806
DAPPUDRAFT_337763
DAPPUDRAFT_122225
DAPPUDRAFT_325770
DAPPUDRAFT_253732
DAPPUDRAFT_253716
DAPPUDRAFT_7107
DAPPUDRAFT_113325
DAPPUDRAFT_333132
DAPPUDRAFT_252459
DAPPUDRAFT_248405
DAPPUDRAFT_322057
DAPPUDRAFT_322046
DAPPUDRAFT_106668
DAPPUDRAFT_54890
DAPPUDRAFT_321931
DAPPUDRAFT_270697
DAPPUDRAFT_244781
DAPPUDRAFT_244669
DAPPUDRAFT_244800
DAPPUDRAFT_225028
DAPPUDRAFT_262882
DAPPUDRAFT_117263
DAPPUDRAFT_113548
DAPPUDRAFT_18728
DAPPUDRAFT_100879
DAPPUDRAFT_240453
DAPPUDRAFT_223576
DAPPUDRAFT_240584
DAPPUDRAFT_48503
DAPPUDRAFT_240618
DAPPUDRAFT_127998
DAPPUDRAFT_315943
DAPPUDRAFT_240547
DAPPUDRAFT_100928
DAPPUDRAFT_302145
DAPPUDRAFT_302123
DAPPUDRAFT_240576
DAPPUDRAFT_312159
DAPPUDRAFT_96705
DAPPUDRAFT_235137
DAPPUDRAFT_96619
DAPPUDRAFT_311860
DAPPUDRAFT_334508
DAPPUDRAFT_118473
DAPPUDRAFT_274949
DAPPUDRAFT_274843
DAPPUDRAFT_266348
DAPPUDRAFT_337741
DAPPUDRAFT_13307
DAPPUDRAFT_104836
DAPPUDRAFT_28846
DAPPUDRAFT_245623
DAPPUDRAFT_197845
DAPPUDRAFT_128627
DAPPUDRAFT_104846
DAPPUDRAFT_320057
DAPPUDRAFT_108384
DAPPUDRAFT_259072
DAPPUDRAFT_228581
DAPPUDRAFT_113393
DAPPUDRAFT_120340
DAPPUDRAFT_276010
DAPPUDRAFT_250980
DAPPUDRAFT_307965
DAPPUDRAFT_330283
DAPPUDRAFT_253082
DAPPUDRAFT_269124
DAPPUDRAFT_112577
DAPPUDRAFT_329851
DAPPUDRAFT_336751
DAPPUDRAFT_263295
DAPPUDRAFT_123948
DAPPUDRAFT_336954
DAPPUDRAFT_125227
DAPPUDRAFT_17433
DAPPUDRAFT_256786
DAPPUDRAFT_232816
DAPPUDRAFT_232812
DAPPUDRAFT_310628
DAPPUDRAFT_94669
DAPPUDRAFT_232992
DAPPUDRAFT_94673
DAPPUDRAFT_94818
DAPPUDRAFT_310351
DAPPUDRAFT_232921
DAPPUDRAFT_120516
DAPPUDRAFT_261494
DAPPUDRAFT_267831
DAPPUDRAFT_249662
DAPPUDRAFT_322949
DAPPUDRAFT_107453
DAPPUDRAFT_322864
DAPPUDRAFT_120711
DAPPUDRAFT_302461
DAPPUDRAFT_123533
DAPPUDRAFT_280095
DAPPUDRAFT_122575
DAPPUDRAFT_338968
DAPPUDRAFT_305293
DAPPUDRAFT_114373
DAPPUDRAFT_258911
DAPPUDRAFT_268432
DAPPUDRAFT_337441
DAPPUDRAFT_263557
DAPPUDRAFT_332446
DAPPUDRAFT_318370
DAPPUDRAFT_303852
DAPPUDRAFT_103001
DAPPUDRAFT_303887
DAPPUDRAFT_103017
DAPPUDRAFT_243327
DAPPUDRAFT_303886
DAPPUDRAFT_265467
DAPPUDRAFT_9119
DAPPUDRAFT_305389
DAPPUDRAFT_38760
DAPPUDRAFT_273209
DAPPUDRAFT_120944
DAPPUDRAFT_301973
DAPPUDRAFT_195011
DAPPUDRAFT_315716
DAPPUDRAFT_315693
DAPPUDRAFT_100529
DAPPUDRAFT_239989
DAPPUDRAFT_100467
DAPPUDRAFT_324521
DAPPUDRAFT_321879
DAPPUDRAFT_112181
DAPPUDRAFT_6106
DAPPUDRAFT_314638
DAPPUDRAFT_238621
DAPPUDRAFT_99491
DAPPUDRAFT_238899
DAPPUDRAFT_99736
DAPPUDRAFT_238746
DAPPUDRAFT_314894
DAPPUDRAFT_18594
DAPPUDRAFT_234482
DAPPUDRAFT_234466
DAPPUDRAFT_234289
DAPPUDRAFT_96152
DAPPUDRAFT_305444
DAPPUDRAFT_311447
DAPPUDRAFT_300937
DAPPUDRAFT_273584
DAPPUDRAFT_337032
DAPPUDRAFT_252278
DAPPUDRAFT_118495
DAPPUDRAFT_117865
DAPPUDRAFT_306346
DAPPUDRAFT_300584
DAPPUDRAFT_343684
DAPPUDRAFT_115185
DAPPUDRAFT_258162
DAPPUDRAFT_300687
DAPPUDRAFT_304118
DAPPUDRAFT_318599
DAPPUDRAFT_243666
DAPPUDRAFT_243700
DAPPUDRAFT_304094
DAPPUDRAFT_226600
DAPPUDRAFT_18302
DAPPUDRAFT_332564
DAPPUDRAFT_332580
DAPPUDRAFT_263719
DAPPUDRAFT_327227
DAPPUDRAFT_106074
DAPPUDRAFT_106141
DAPPUDRAFT_28667
DAPPUDRAFT_106012
DAPPUDRAFT_247455
DAPPUDRAFT_268893
DAPPUDRAFT_100385
DAPPUDRAFT_301646
DAPPUDRAFT_100217
DAPPUDRAFT_100270
DAPPUDRAFT_239637
DAPPUDRAFT_100258
DAPPUDRAFT_271033
DAPPUDRAFT_271034
DAPPUDRAFT_309345
DAPPUDRAFT_122445
DAPPUDRAFT_267412
DAPPUDRAFT_66590
DAPPUDRAFT_330099
DAPPUDRAFT_69734
DAPPUDRAFT_326561
DAPPUDRAFT_117185
DAPPUDRAFT_229617
DAPPUDRAFT_333072
DAPPUDRAFT_117176
DAPPUDRAFT_264538
DAPPUDRAFT_259451
DAPPUDRAFT_320247
DAPPUDRAFT_105090
DAPPUDRAFT_245838
DAPPUDRAFT_245779
DAPPUDRAFT_117487
DAPPUDRAFT_325074
DAPPUDRAFT_325177
DAPPUDRAFT_307675
DAPPUDRAFT_253006
DAPPUDRAFT_307673
DAPPUDRAFT_109683
DAPPUDRAFT_325100
DAPPUDRAFT_252872
DAPPUDRAFT_8235
DAPPUDRAFT_109621
DAPPUDRAFT_263861
DAPPUDRAFT_306863
DAPPUDRAFT_193379
DAPPUDRAFT_237009
DAPPUDRAFT_313193
DAPPUDRAFT_313103
DAPPUDRAFT_236742
DAPPUDRAFT_223988
DAPPUDRAFT_334173
DAPPUDRAFT_268396
DAPPUDRAFT_73263
DAPPUDRAFT_269942
DAPPUDRAFT_341241
DAPPUDRAFT_277568
DAPPUDRAFT_260731
DAPPUDRAFT_332907
DAPPUDRAFT_107072
DAPPUDRAFT_226059
DAPPUDRAFT_65231
DAPPUDRAFT_340436
DAPPUDRAFT_274402
DAPPUDRAFT_335858
DAPPUDRAFT_328300
DAPPUDRAFT_328285
DAPPUDRAFT_112677
DAPPUDRAFT_271084
DAPPUDRAFT_114104
DAPPUDRAFT_329574
DAPPUDRAFT_259275
DAPPUDRAFT_323519
DAPPUDRAFT_323548
DAPPUDRAFT_250717
DAPPUDRAFT_302732
DAPPUDRAFT_117397
DAPPUDRAFT_264893
DAPPUDRAFT_264902
DAPPUDRAFT_272192
DAPPUDRAFT_107542
DAPPUDRAFT_250054
DAPPUDRAFT_226262
DAPPUDRAFT_320454
DAPPUDRAFT_320380
DAPPUDRAFT_128657
DAPPUDRAFT_336129
DAPPUDRAFT_273773
DAPPUDRAFT_234007
DAPPUDRAFT_41466
DAPPUDRAFT_233763
DAPPUDRAFT_234173
DAPPUDRAFT_311214
DAPPUDRAFT_233572
DAPPUDRAFT_95662
DAPPUDRAFT_234197
DAPPUDRAFT_57916
DAPPUDRAFT_307608
DAPPUDRAFT_328430
DAPPUDRAFT_257458
DAPPUDRAFT_262153
DAPPUDRAFT_319134
DAPPUDRAFT_304278
DAPPUDRAFT_244404
DAPPUDRAFT_319263
DAPPUDRAFT_304317
DAPPUDRAFT_114845
DAPPUDRAFT_330390
DAPPUDRAFT_329104
DAPPUDRAFT_62235
DAPPUDRAFT_67995
DAPPUDRAFT_8242
DAPPUDRAFT_113158
DAPPUDRAFT_275931
DAPPUDRAFT_302630
DAPPUDRAFT_316633
DAPPUDRAFT_316979
DAPPUDRAFT_302549
DAPPUDRAFT_241288
DAPPUDRAFT_26234
DAPPUDRAFT_31913
DAPPUDRAFT_223867
DAPPUDRAFT_241147
DAPPUDRAFT_241239
DAPPUDRAFT_316591
DAPPUDRAFT_49378
DAPPUDRAFT_101571
DAPPUDRAFT_54464
DAPPUDRAFT_248071
DAPPUDRAFT_248095
DAPPUDRAFT_66185
DAPPUDRAFT_9275
DAPPUDRAFT_118125
DAPPUDRAFT_266299
DAPPUDRAFT_14804
DAPPUDRAFT_119793
DAPPUDRAFT_328114
DAPPUDRAFT_257243
DAPPUDRAFT_118591
DAPPUDRAFT_60577
DAPPUDRAFT_256153
DAPPUDRAFT_309214
DAPPUDRAFT_66324
DAPPUDRAFT_333710
DAPPUDRAFT_308704
DAPPUDRAFT_238275
DAPPUDRAFT_238436
DAPPUDRAFT_314313
DAPPUDRAFT_46249
DAPPUDRAFT_238471
DAPPUDRAFT_238414
DAPPUDRAFT_33661
DAPPUDRAFT_236120
DAPPUDRAFT_312655
DAPPUDRAFT_235928
DAPPUDRAFT_43879
DAPPUDRAFT_235672
DAPPUDRAFT_236110
DAPPUDRAFT_235707
DAPPUDRAFT_235837
DAPPUDRAFT_43755
DAPPUDRAFT_93969
DAPPUDRAFT_232153
DAPPUDRAFT_310000
DAPPUDRAFT_309611
DAPPUDRAFT_309502
DAPPUDRAFT_232192
DAPPUDRAFT_219910
DAPPUDRAFT_309859
DAPPUDRAFT_34365
DAPPUDRAFT_332832
DAPPUDRAFT_331033
DAPPUDRAFT_115408
DAPPUDRAFT_229984
DAPPUDRAFT_336586
DAPPUDRAFT_333117
DAPPUDRAFT_264561
DAPPUDRAFT_329671
DAPPUDRAFT_259483
DAPPUDRAFT_264358
DAPPUDRAFT_301165
DAPPUDRAFT_259215
DAPPUDRAFT_62629
DAPPUDRAFT_272232
DAPPUDRAFT_239029
DAPPUDRAFT_314989
DAPPUDRAFT_47163
DAPPUDRAFT_239027
DAPPUDRAFT_125535
DAPPUDRAFT_334074
DAPPUDRAFT_242922
DAPPUDRAFT_242884
DAPPUDRAFT_102847
DAPPUDRAFT_318090
DAPPUDRAFT_317968
DAPPUDRAFT_243033
DAPPUDRAFT_109980
DAPPUDRAFT_325387
DAPPUDRAFT_200582
DAPPUDRAFT_253322
DAPPUDRAFT_8016
DAPPUDRAFT_66707
DAPPUDRAFT_66705
DAPPUDRAFT_119891
DAPPUDRAFT_336048
DAPPUDRAFT_110881
DAPPUDRAFT_110836
DAPPUDRAFT_254585
DAPPUDRAFT_308303
DAPPUDRAFT_253560
DAPPUDRAFT_110066
DAPPUDRAFT_253625
DAPPUDRAFT_268909
DAPPUDRAFT_70373
DAPPUDRAFT_345868
DAPPUDRAFT_7154
DAPPUDRAFT_306149
DAPPUDRAFT_322339
DAPPUDRAFT_322278
DAPPUDRAFT_319849
DAPPUDRAFT_319850
DAPPUDRAFT_245291
DAPPUDRAFT_245292
DAPPUDRAFT_104540
DAPPUDRAFT_270484
DAPPUDRAFT_302745
DAPPUDRAFT_229441
DAPPUDRAFT_116524
DAPPUDRAFT_3736
DAPPUDRAFT_341606
DAPPUDRAFT_110692
DAPPUDRAFT_268971
DAPPUDRAFT_116342
DAPPUDRAFT_229394
DAPPUDRAFT_308807
DAPPUDRAFT_111599
DAPPUDRAFT_327141
DAPPUDRAFT_327164
DAPPUDRAFT_111682
DAPPUDRAFT_317863
DAPPUDRAFT_317761
DAPPUDRAFT_317898
DAPPUDRAFT_28189
DAPPUDRAFT_242575
DAPPUDRAFT_50444
DAPPUDRAFT_221978
DAPPUDRAFT_307832
DAPPUDRAFT_236251
DAPPUDRAFT_312999
DAPPUDRAFT_313001
DAPPUDRAFT_274413
DAPPUDRAFT_343877
DAPPUDRAFT_70299
DAPPUDRAFT_118651
DAPPUDRAFT_337436
DAPPUDRAFT_121858
DAPPUDRAFT_270070
DAPPUDRAFT_70250
DAPPUDRAFT_119487
DAPPUDRAFT_313962
DAPPUDRAFT_237744
DAPPUDRAFT_237981
DAPPUDRAFT_237855
DAPPUDRAFT_313894
DAPPUDRAFT_300204
DAPPUDRAFT_237832
DAPPUDRAFT_300408
DAPPUDRAFT_98656
DAPPUDRAFT_237773
DAPPUDRAFT_314032
DAPPUDRAFT_46063
DAPPUDRAFT_337772
DAPPUDRAFT_257293
DAPPUDRAFT_307545
DAPPUDRAFT_324850
DAPPUDRAFT_105542
DAPPUDRAFT_320760
DAPPUDRAFT_334130
DAPPUDRAFT_266968
DAPPUDRAFT_115800
DAPPUDRAFT_119333
DAPPUDRAFT_259872
DAPPUDRAFT_332232
DAPPUDRAFT_263173
DAPPUDRAFT_263175
DAPPUDRAFT_250360
DAPPUDRAFT_329298
DAPPUDRAFT_117756
DAPPUDRAFT_119091
DAPPUDRAFT_123921
DAPPUDRAFT_330595
DAPPUDRAFT_267902
DAPPUDRAFT_17855
DAPPUDRAFT_280160
DAPPUDRAFT_334825
DAPPUDRAFT_317348
DAPPUDRAFT_317366
DAPPUDRAFT_241876
DAPPUDRAFT_224143
DAPPUDRAFT_323216
DAPPUDRAFT_323198
DAPPUDRAFT_323132
DAPPUDRAFT_326515
DAPPUDRAFT_326516
DAPPUDRAFT_25925
DAPPUDRAFT_309167
DAPPUDRAFT_7943
DAPPUDRAFT_333781
DAPPUDRAFT_116313
DAPPUDRAFT_106165
DAPPUDRAFT_321532
DAPPUDRAFT_321456
DAPPUDRAFT_247787
DAPPUDRAFT_249349
DAPPUDRAFT_267120
DAPPUDRAFT_267122
DAPPUDRAFT_16635
DAPPUDRAFT_116816
DAPPUDRAFT_65101
DAPPUDRAFT_270239
DAPPUDRAFT_271441
DAPPUDRAFT_334361
DAPPUDRAFT_101309
DAPPUDRAFT_316456
DAPPUDRAFT_316228
DAPPUDRAFT_316294
DAPPUDRAFT_240750
DAPPUDRAFT_24419
DAPPUDRAFT_27396
DAPPUDRAFT_316311
DAPPUDRAFT_316293
DAPPUDRAFT_316282
DAPPUDRAFT_241034
DAPPUDRAFT_316257
DAPPUDRAFT_316497
DAPPUDRAFT_316288
DAPPUDRAFT_101186
DAPPUDRAFT_240719
DAPPUDRAFT_253261
DAPPUDRAFT_307707
DAPPUDRAFT_320528
DAPPUDRAFT_246441
DAPPUDRAFT_53438
DAPPUDRAFT_246402
DAPPUDRAFT_246363
DAPPUDRAFT_246426
DAPPUDRAFT_246359
DAPPUDRAFT_246354
DAPPUDRAFT_305263
DAPPUDRAFT_246411
DAPPUDRAFT_246546
DAPPUDRAFT_246549
DAPPUDRAFT_246487
DAPPUDRAFT_246537
DAPPUDRAFT_246614
DAPPUDRAFT_246496
DAPPUDRAFT_320682
DAPPUDRAFT_246378
DAPPUDRAFT_246375
DAPPUDRAFT_246440
DAPPUDRAFT_246365
DAPPUDRAFT_326357
DAPPUDRAFT_227567
DAPPUDRAFT_59193
DAPPUDRAFT_254622
DAPPUDRAFT_115384
DAPPUDRAFT_242233
DAPPUDRAFT_317508
DAPPUDRAFT_34198
DAPPUDRAFT_242278
DAPPUDRAFT_108452
DAPPUDRAFT_323972
DAPPUDRAFT_251467
DAPPUDRAFT_108507
DAPPUDRAFT_244900
DAPPUDRAFT_244963
DAPPUDRAFT_304836
DAPPUDRAFT_304831
DAPPUDRAFT_304825
DAPPUDRAFT_306099
DAPPUDRAFT_248651
DAPPUDRAFT_106886
DAPPUDRAFT_248722
DAPPUDRAFT_322181
DAPPUDRAFT_322176
DAPPUDRAFT_322179
DAPPUDRAFT_116861
DAPPUDRAFT_264001
DAPPUDRAFT_305202
DAPPUDRAFT_346670
DAPPUDRAFT_329003
DAPPUDRAFT_262428
DAPPUDRAFT_103835
DAPPUDRAFT_244176
DAPPUDRAFT_244265
DAPPUDRAFT_103885
DAPPUDRAFT_262016
DAPPUDRAFT_331293
DAPPUDRAFT_331294
DAPPUDRAFT_261984
DAPPUDRAFT_330780
DAPPUDRAFT_255529
DAPPUDRAFT_326971
DAPPUDRAFT_111512
DAPPUDRAFT_304533
DAPPUDRAFT_65974
DAPPUDRAFT_117769
DAPPUDRAFT_328509
DAPPUDRAFT_257717
DAPPUDRAFT_261401
DAPPUDRAFT_330901
DAPPUDRAFT_265749
DAPPUDRAFT_273210
DAPPUDRAFT_120025
DAPPUDRAFT_63233
DAPPUDRAFT_330219
DAPPUDRAFT_267092
DAPPUDRAFT_265141
DAPPUDRAFT_62878
DAPPUDRAFT_336540
DappuDraft_100284
DAPPUDRAFT_102943
DAPPUDRAFT_106429
DAPPUDRAFT_225703
DAPPUDRAFT_225803
DAPPUDRAFT_226059
DAPPUDRAFT_231482
DAPPUDRAFT_235837
DAPPUDRAFT_248152
DAPPUDRAFT_248154
DAPPUDRAFT_248155
DAPPUDRAFT_256153
DAPPUDRAFT_26734
DAPPUDRAFT_300408
DAPPUDRAFT_305886
DAPPUDRAFT_305925
DAPPUDRAFT_316311
DAPPUDRAFT_321993
DAPPUDRAFT_330653
DAPPUDRAFT_334810
DAPPUDRAFT_336586
DAPPUDRAFT_34365
DAPPUDRAFT_51298
DAPPUDRAFT_51511
DAPPUDRAFT_52244
DAPPUDRAFT_59836
DAPPUDRAFT_62235
DAPPUDRAFT_62629
DAPPUDRAFT_93930
DAPPUDRAFT_98365

## Sheet: pulex kairomone singletons
gene
DAPPUDRAFT_104318
DAPPUDRAFT_107474
DAPPUDRAFT_109655
DAPPUDRAFT_110924
DAPPUDRAFT_227827
DAPPUDRAFT_236859
DAPPUDRAFT_245387
DAPPUDRAFT_251067
DAPPUDRAFT_273915
DAPPUDRAFT_279617
DAPPUDRAFT_299560
DAPPUDRAFT_308736
DAPPUDRAFT_331858
DAPPUDRAFT_346052
DAPPUDRAFT_50534
hxAUG25p1s4g317t1
hxAUG25p1s4g4t1
hxAUG25p2s4g109t1
hxAUG25s14g249t1
hxAUG25s17g299t1
hxAUG25s17g429t1
hxAUG25s18g53t1
hxAUG25s215g198t1
hxAUG25s35g44t1
hxAUG25s39g86t1
hxAUG25s46g114t1
hxAUG25s46g118t1
hxAUG25s51g23t1
hxAUG25s59g79t1
hxAUG25s70g132t1
hxAUG25s70g50t1
hxAUG26res100g171t1
hxAUG26res187g5t1
hxAUG26res220g39t1
hxAUG26res23g51t1
hxAUG26res29g80t1
hxAUG26res51g36t1
hxAUG26res695g31t1
hxAUG26res91g30t1
hxAUG26res98g28t1
hxAUG26up2s4g164t1
hxAUG26up2s4g7t1
hxAUG26us14g274t1
hxAUG26us17g371t1
hxAUG26us51g19t1
hxAUG26us78g84t1
hxAUG26us958g174t1
hxJGI_V11_222963
hxJGI_V11_225089
hxJGI_V11_303993
hxJGI_V11_305774
hxJGI_V11_308759
hxNCBI_GNO_1062103
hxNCBI_GNO_170234
hxNCBI_GNO_28143
hxNCBI_GNO_3014
hxNCBI_GNO_374644
hxNCBI_GNO_392594
hxNCBI_GNO_501334
hxNCBI_GNO_848064
NCBI_GNO_2422013
